# Supplementary material for: Involvement of the N-methyl-d-aspartate receptor GluN2D subunit in phencyclidine-induced motor impairment, gene expression, and increased Fos immunoreactivity
Source: Mol Brain. 2013 Dec 16;6:56. doi: 10.1186/1756-6606-6-56 (PMC3878647; doi:10.1186/1756-6606-6-56)
Supplement: Additional file 1: Table S1 — Calculated gene expression data from raw microarray intensity data (multi-sample MouseRef-8 BeadChip). WPCP, PCP-injected WT mice; WS, saline-injected WT mice; KOS, saline-injected GluN2D KO mice; KOPCP, PCP-injected GluN2D KO mice. [file 1756-6606-6-56-S1.xlsx]

## Sheet: Sheet1
DEFINITION	SYNONYMS	KOS/WS	P-value KOS/WS	WPCP/WS	P-value WPCP/WS	KOPCP/KOS	P-value KOPCP/KOS
Mus musculus transthyretin (Ttr), mRNA.	MGC107649; AA408768; D17860; prealbumin; AI787086	40.1753	0.160534	48.0722	0.24648	677.766	0.189179
Mus musculus insulin-like growth factor 2 (Igf2), mRNA.	Igf-II; M6pr; Mpr; Peg2; Igf-2; AL033362	88.0373	0.331797	89.084	0.17159	182.98	0.186635
Mus musculus chloride intracellular channel 6 (Clic6), mRNA.	Neuronatin; AW045520; 5730466J16Rik; CLIC1L; AL022908	84.5225	0.0827427	90.0716	0.43694	168.966	0.160404
Mus musculus serum/glucocorticoid regulated kinase 1 (Sgk1), mRNA.	Sgk1	103.411	0.888295	179.513	0.0669552	159.709	0.00213896
Mus musculus DNA-damage-inducible transcript 4 (Ddit4), mRNA.	Rtp801; REDD1; 5830413E08Rik; dig2; AA415483	107.011	0.190505	161.921	0.0453433	157.973	0.00821144
Mus musculus carbonyl reductase 3 (Cbr3), mRNA.	1110001J05Rik; C81353; MGC99956	95.0631	0.381891	134.744	0.0171999	149.725	0.0105998
Mus musculus TSC22 domain family, member 3 (Tsc22d3), transcript variant 1, mRNA.	DIP; Gilz; Dsip1; Tilz3; TSC-22R	90.011	0.00450228	152.72	0.00694601	147.684	0.00323184
Mus musculus ectonucleotide pyrophosphatase/phosphodiesterase 2 (Enpp2), mRNA.	ATX; Autotaxin; Pdnp2; PD-Ialpha; Npps2	91.5291	0.382882	83.8314	0.132219	142.675	0.27497
Mus musculus complement factor properdin (Cfp), mRNA.	BCFG; Pfc	119.565	0.330638	131.349	0.103801	141.983	0.197227
Mus musculus FK506 binding protein 5 (Fkbp5), mRNA.	Dit1; D17Ertd592e; 51kDa; FKBP51	94.7291	0.213507	128.267	0.00460313	141.517	0.00354458
Mus musculus T-cell lymphoma invasion and metastasis 2 (Tiam2), mRNA.	STEF; mKIAA2016; 3000002F19Rik	99.7151	0.919021	114.919	0.20251	138.206	0.0025615
Mus musculus sestrin 1 (Sesn1), mRNA.	SEST1; AU044290; MGC118148; 1110002G11Rik; PA26	103.231	0.81372	138.773	0.00490309	137.985	0.0267924
Mus musculus solute carrier family 4 (anion exchanger), member 2 (Slc4a2), mRNA.	B3RP; Ae2	98.1893	0.66819	102.617	0.804912	137.202	0.103402
Mus musculus G-protein signalling modulator 1 (AGS3-like, C. elegans) (Gpsm1), mRNA.	AW107933; 1810037C22Rik; Ags3	108.714	0.446243	121.168	0.0873198	134.831	0.000208654
Mus musculus leucine zipper, putative tumor suppressor 2 (Lzts2), mRNA.	LAPSER1; BC014695; MGC7094; mKIAA1813	96.0142	0.00512699	118.532	0.154817	134.335	0.00752644
Mus musculus HLA-B associated transcript 2 (Bat2), mRNA.	D17H6S51E; Bat-2; 3110039B05Rik; G2; mKIAA4178; KIAA4178; Wbp12	112.097	0.970847	112.004	0.743172	134.115	0.239423
Mus musculus histamine receptor H 3 (Hrh3), mRNA.	AW049250	89.0534	0.256074	99.3464	0.755161	133.412	0.0147506
Mus musculus calcium binding protein 39-like (Cab39l), mRNA.	4930520C08Rik; MO2L; 1500031K13Rik; AA589432; 2810425O13Rik	87.2893	0.150697	96.6012	0.254186	133.275	0.148122
Mus musculus RIKEN cDNA 9030409G11 gene (9030409G11Rik), mRNA.	AW061099; AI666764; AI256607; Kazrin; 2310007B04Rik	90.9106	0.208678	108.852	0.0194476	132.875	0.0816487
Mus musculus thioredoxin interacting protein (Txnip), transcript variant 1, mRNA.	THIF; 1200008J08Rik; Hyplip1; AA682105; VDUP1	106.951	0.0102148	151.468	0.00598375	132.354	0.0887055
Mus musculus solute carrier family 9 (sodium/hydrogen exchanger), member 3 regulator 2 (Slc9a3r2), transcript variant A, mRNA.	0610011L07Rik; NHERF-2; 2010007A20Rik; 1200011K07Rik; Sip-1; Octs2; Tka-1; E3karp	91.5221	0.12449	110.726	0.0408168	131.9	0.00226438
Mus musculus endothelial cell-specific adhesion molecule (Esam), mRNA.	Esam; W117m; 2310008D05Rik	95.8278	0.135566	116.48	0.0200106	131.605	0.00507745
Mus musculus coiled coil domain containing 28B (Ccdc28b), mRNA.	1810010N17Rik; 1110002E08Rik	94.3692	0.0375029	109.347	0.14934	131.598	0.0434636
Mus musculus sphingosine-1-phosphate phosphatase 1 (Sgpp1), mRNA.	mSPP1; SPP1; AI463453; Spph1; SPP	97.111	0.567812	116.02	0.0620472	131.213	0.032871
Mus musculus calcium channel, voltage-dependent, T type, alpha 1H subunit (Cacna1h), mRNA.	alpha13.2; MNCb-1209; Cav3.2	108.248	0.788244	113.722	0.207677	131.048	0.0857081
Mus musculus protein kinase C binding protein 1 (Prkcbp1), mRNA.	RACK7; MGC25852; 2010005I16Rik; AL024039; mKIAA1125; ZMYND8; AI316811; 3632413B07Rik; 1110013E22Rik	98.3938	0.620356	114.79	0.233712	130.42	0.107264
Mus musculus cell cycle related kinase (Ccrk), mRNA.	AW558027; MGC38901; p42; PNQLARE; CDCH; 4932702G04Rik; AU019450	100.213	0.958825	115.89	0.00662377	130.048	0.00288444
Mus musculus BCL2-associated athanogene 3 (Bag3), mRNA.	Bis; AA407278	99.243	0.82234	130.056	0.00111081	127.41	0.0377926
Mus musculus solute carrier family 2 (facilitated glucose transporter), member 1 (Slc2a1), mRNA.	Glut-1; Glut1	95.5237	0.293311	140.887	0.0404578	124.306	0.0458006
Mus musculus RIKEN cDNA 1190002H23 gene (1190002H23Rik), mRNA.	Rgc-32; Rgc32	101.256	0.925242	138.298	0.00737959	121.098	0.0441212
		94.3683	0.100615	147.206	0.055738	118.86	0.0128579
PREDICTED: Mus musculus similar to NFIL3/E4BP4 transcription factor (LOC100046232), mRNA.		97.678	0.679862	133.244	0.00946815	115.465	0.139743
Mus musculus A kinase (PRKA) anchor protein (gravin) 12 (Akap12), mRNA.	Srcs5; Tsga12; AI317366; SSeCKS	109.902	0.0301012	164.285	0.0469751	111.159	0.294426
Mus musculus phosphatidylinositol 3-kinase, regulatory subunit, polypeptide 1 (p85 alpha) (Pik3r1), transcript variant 2, mRNA.	p55alpha; AA414921; PI3K; p50alpha; p85alpha; C530050K14	111.488	0.567019	133.95	0.24191	106.422	0.213371
		111.056	0.266356	141.236	0.0418285	105.109	0.639148
Mus musculus FBJ osteosarcoma oncogene (Fos), mRNA.	c-fos; D12Rfj1	104.435	0.780207	253.366	0.0327026	104.77	0.817441
Mus musculus growth arrest and DNA-damage-inducible 45 gamma (Gadd45g), mRNA.	DDIT2; C86281; OIG37; AI327420; CR6	101.651	0.821919	136.433	0.109493	103.136	0.382734
Mus musculus serine/threonine kinase 32C (Stk32c), mRNA.	YANK3; Pkek; PKE	108.641	0.670156	137.345	0.176094	102.664	0.918773
Mus musculus FBJ osteosarcoma oncogene B (Fosb), mRNA.		106.697	0.279771	143.821	0.0271005	88.935	0.129473
Mus musculus TAF15 RNA polymerase II, TATA box binding protein (TBP)-associated factor (Taf15), mRNA.	68kDa; TAFII68; Taf2n; 2610111C21Rik	121.025	0.251371	132.78	0.0799962	87.9487	0.575708
Mus musculus RIKEN cDNA 4933439C20 gene (4933439C20Rik), mRNA.	MGC65558; MGC103350	139.191	0.0253058	106.092	0.340655	103.265	0.708886
Mus musculus protein kinase C, delta (Prkcd), mRNA.	PKC[d]; AI385711; Pkcd; D14Ertd420e; PKCdelta	131.089	0.21291	100.627	0.847896	102.776	0.944851
Mus musculus processing of precursor 4, ribonuclease P/MRP family, (S. cerevisiae) (Pop4), mRNA.	1110023P21Rik; Rpp29	69.918	0.08765	108.989	0.186993	101.276	0.806766
Mus musculus small nucleolar RNA host gene 11 (non-protein coding) (Snhg11), mRNA.	E130013N09Rik; AL022637; AW319638; RP23-132A3.1; AI854265	135.847	0.670695	96.8389	0.543953	100.98	0.764201
Mus musculus cDNA sequence BC030476 (BC030476), mRNA.	MGC117582; MGC40815	134.635	0.19917	116.641	0.0676752	96.417	0.913901
Mus musculus solute carrier family 17 (sodium-dependent inorganic phosphate cotransporter), member 6 (Slc17a6), mRNA.	DNPI; 2900073D12Rik; VGLUT2	142.028	0.00841587	97.5872	0.578266	79.8741	0.345221
Mus musculus protein phosphatase 2C, magnesium dependent, catalytic subunit (Ppm2c), nuclear gene encoding mitochondrial protein, transcript variant 1, mRNA.	RP23-203A12.1; Gm1024	111.038	0.340199	92.6547	0.14417	69.906	0.017014
Mus musculus SH3 domain containing ring finger 2 (Sh3rf2), mRNA.	2310046K19; 9130023G24Rik; AI452083; RNF158	105.204	0.437246	79.8521	0.037737	69.8717	0.000896238
Mus musculus neuronal pentraxin 2 (Nptx2), mRNA.	Narp; np2	97.1786	0.659475	73.6097	0.00516838	69.7588	0.0228449
Mus musculus CDC42 effector protein (Rho GTPase binding) 3 (Cdc42ep3), mRNA.	UB1; Borg2; AA986861; 3200001F04Rik; Cep3	110.735	0.259391	81.7156	0.0838939	69.1973	0.00739162
Mus musculus dual specificity phosphatase 6 (Dusp6), mRNA.	MGC98540; MKP3; PYST1; MKP-3; 1300019I03Rik	101.735	0.793156	77.8737	0.0147337	67.7047	0.0248852
Mus musculus oxysterol binding protein-like 8 (Osbpl8), transcript variant 1, mRNA.	D330025H14Rik; AA536995; AA536976; C730029P18Rik; ORP-8	120.644	0.0461953	99.4433	0.923273	63.7923	0.0039919
Mus musculus early growth response 1 (Egr1), mRNA.	egr; Zenk; NGFIA; TIS8; Krox-1; Krox-24; Zif268; Krox24; NGF1-A; A530045N19Rik; Egr-1; ETR103; Zfp-6; NGFI-A	103.69	0.709098	64.083	0.0032017	57.1253	0.0067843
Mus musculus dual specificity phosphatase 14 (Dusp14), mRNA.	D11Ertd395e; MKP-L; Mkp6; 2310042C07Rik; 1110014C10Rik	97.3124	0.62249	74.3767	0.00816238	56.0152	0.0021133
Mus musculus early growth response 4 (Egr4), mRNA.	NGF1-C; NGFI-C; pAT133; NGFIC	104.32	0.608078	66.9261	0.108463	44.6062	0.00854279
Mus musculus activity regulated cytoskeletal-associated protein (Arc), mRNA.	arg 3.1; C86064; Arc3.1	111.521	0.499186	82.9277	0.297238	70.5247	0.156771
Mus musculus Rho family GTPase 3 (Rnd3), mRNA.	AI661404; Rhoe; 2610017M01Rik; Arhe	107.377	0.190873	76.3588	0.024678	70.5423	0.00500144
Mus musculus chromatin modifying protein 1B (Chmp1b), mRNA.	2810405I11Rik	102.284	0.870264	83.0345	0.121134	70.6865	0.0128447
Mus musculus claudin 5 (Cldn5), mRNA.	MBEC1; AI854493; MGC102088; Tmvcf	104.173	0.436097	74.767	0.136115	70.7479	0.00906915
Mus musculus forkhead box G1 (Foxg1), mRNA.	BF-1; Bf1; Hfh9; Hfhbf1; 2900064B05Rik	101.335	0.918163	90.2322	0.429391	71.2717	0.0267065
Mus musculus hydroxysteroid (17-beta) dehydrogenase 12 (Hsd17b12), mRNA.	KIK-I; Kik1; 2610510O05Rik; AI172963	113.499	0.0171219	103.583	0.980434	71.8	0.00421302
Mus musculus inhibin beta-A (Inhba), mRNA.		93.1337	0.0699967	76.1345	0.00785955	72.6969	0.0187017
Mus musculus Nedd4 family interacting protein 2 (Ndfip2), mRNA.	9130207N19Rik; mKIAA1165; N4wbp5a; 0710001O20Rik; KIAA1165	105.914	0.72368	92.3471	0.50471	72.7165	0.0135722
		103.465	0.685485	79.7809	0.0125082	72.9087	0.0227811
Mus musculus oxidation resistance 1 (Oxr1), transcript variant 1, mRNA.	2210416C20Rik; MGC103081; MGC107466; C7B; C7	102.775	0.9752	95.8207	0.52951	73.0175	0.0134109
Mus musculus phosphatidic acid phosphatase type 2 domain containing 2 (Ppapdc2), mRNA.	4932443D16Rik	99.5372	0.983104	90.3143	0.0624735	73.0923	0.00768322
Mus musculus ARP3 actin-related protein 3 homolog (yeast) (Actr3), mRNA.	1200003A09Rik; Arp3; MGC118188	107.327	0.456361	96.3854	0.745684	73.217	0.00142878
Mus musculus sparc/osteonectin, cwcv and kazal-like domains proteoglycan 3 (Spock3), mRNA.	2900045C01Rik; AI428471; mKIAA4039; KIAA4039	104.255	0.208294	92.7927	0.641561	73.2615	0.0179602
Mus musculus Tax1 (human T-cell leukemia virus type I) binding protein 1 (Tax1bp1), mRNA.	TXBP151; D6Ertd772e; AA930106; 1700069J21Rik; D6Ertd404e; 1200003J11Rik; T6bp	94.1919	0.377699	95.9731	0.62465	73.8333	0.0097374
Mus musculus transducin-like enhancer of split 4, homolog of Drosophila E(spl) (Tle4), mRNA. XM_924093 XM_924097 XM_924099 XM_924101 XM_924105 XM_924108 XM_924112 XM_924118	ESTM13; ESTM14; X83332; 5730411M05Rik; Bce1; AA792082; X83333; Grg4; Bce-1	104.943	0.234822	87.6758	0.110993	73.9837	0.00390969
Mus musculus RAS-homolog enriched in brain (Rheb), mRNA.		96.415	0.299004	92.0556	0.134944	74.1895	0.00106836
Mus musculus homer homolog 1 (Drosophila) (Homer1), transcript variant L, mRNA.	SYN47; Ves-1; PSD-Zip45	107.848	0.12374	88.9199	0.132304	74.2595	0.0114363
Mus musculus N-terminal EF-hand calcium binding protein 1 (Necab1), mRNA.	STIP-1; 1700003H21Rik; NECAB1	115.007	0.372824	105.524	0.922432	74.6769	0.00677208
Mus musculus zinc finger CCCH type containing 6 (Zc3h6), mRNA.	AU024389; Zc3hdc6; 4833425H18Rik; mKIAA2035; 4631426G04Rik; KIAA2035; AW060453	113.827	0.484774	94.1882	0.53999	74.7878	0.0168755
Mus musculus LIM domain only 4 (Lmo4), mRNA.	Etohi4; A730077C12Rik; Crp3	108.87	0.373016	104.528	0.743874	74.9126	0.00319569
Mus musculus discs, large homolog 2 (Drosophila) (Dlg2), mRNA.	PSD93; Gm1197; B330007M19Rik; A330103J02Rik; Dlgh2	115.306	0.256939	110.252	0.0729363	75.7616	0.0040856
Mus musculus progesterone receptor membrane component 1 (Pgrmc1), mRNA.	HPR6.6; PPMR; AA415812; Vema	105.084	0.854544	97.6412	0.754844	75.8127	0.0457746
PREDICTED: Mus musculus similar to COUP-TFI (LOC100046044), mRNA.		106.785	0.446231	99.4136	0.795425	75.965	0.0632798
Mus musculus nuclear transport factor 2-like export factor 2 (Nxt2), mRNA.	AI787442; 6330587F24Rik; P15-2	107.198	0.293302	105.514	0.692382	75.9682	0.00793908
Mus musculus Jun-B oncogene (Junb), mRNA.		104.881	0.2222	103.809	0.898372	76.1832	0.0305384
Mus musculus transcription factor 4 (Tcf4), transcript variant 1, mRNA.	SEF2; ITF2; SEF-2; Tcf-4; ASP-I2; ITF-2; MITF-2B; Hnf-4; E2.2; TFE; ME2; ITF-2b; SEF2-1; MITF-2A; 5730422P05Rik; E2-2	100.646	0.891269	99.6146	0.797169	76.1932	0.0215448
Mus musculus aryl hydrocarbon receptor nuclear translocator-like (Arntl), mRNA.	Bmal1; MOP3; bmal1b'; BMAL1b; Arnt3	105.518	0.449746	85.8622	0.0253807	76.2116	0.00857716
		100.348	0.90205	103.044	0.959202	76.2661	0.000751083
Mus musculus pellino 1 (Peli1), mRNA.	D11Ertd676e; A930031K15Rik; AA409794; 2810468L03Rik; AI586297	107.31	0.37693	93.4579	0.383854	76.458	0.00516662
Mus musculus ST8 alpha-N-acetyl-neuraminide alpha-2,8-sialyltransferase 3 (St8sia3), mRNA.	ST8SiaIII; Siat8c; AI847333	94.8025	0.177632	87.0031	0.28654	76.5154	0.000465539
Mus musculus spermidine synthase (Srm), mRNA.	SpdSy; AA407669	96.7346	0.302943	82.1065	0.0579058	76.7593	0.000219288
Mus musculus lin-54 homolog (C. elegans) (Lin54), mRNA.	KIAA2037; mKIAA2037; AI461788; 4832414L08	106.549	0.277151	87.5078	0.0913196	76.8082	0.000899695
Mus musculus solute carrier family 25 (mitochondrial carrier, Graves disease autoantigen), member 16 (Slc25a16), nuclear gene encoding mitochondrial protein, mRNA.	ML7; GDA; GDC; HGT.1; 3110021G18Rik	114.91	0.115435	100.367	0.938413	76.8512	0.0124736
Mus musculus solute carrier family 25 (mitochondrial carrier, phosphate carrier), member 25 (Slc25a25), nuclear gene encoding mitochondrial protein, mRNA.	MGC36388; MCSC; 1110030N17Rik; mKIAA1896	107.526	0.286771	86.1436	0.00274899	76.8608	0.00348847
Mus musculus ecotropic viral integration site 2a (Evi2a), transcript variant 2, mRNA.	Evi-2; Evi2; AW491894	98.2683	0.713736	92.2853	0.253728	76.9837	0.0174588
Mus musculus SLAIN motif family, member 2 (Slain2), mRNA.	8030444K12Rik; 5033405K12Rik; MGC47019; mKIAA1458; AI596370	119.18	0.0239274	94.4611	0.398422	77.011	0.0256062
Mus musculus von Hippel-Lindau binding protein 1 (Vbp1), mRNA.		112.901	0.10562	97.1922	0.7881	77.1418	0.0260473
Mus musculus growth hormone inducible transmembrane protein (Ghitm), mRNA.	PTD010; C77840; 1010001P14Rik	98.2659	0.819655	104.652	0.810812	77.2592	0.0679198
Mus musculus hexosaminidase B (Hexb), mRNA.		104.652	0.711386	102.845	0.924733	77.3552	0.0406221
Mus musculus armadillo repeat containing, X-linked 5 (Armcx5), mRNA.	AW556585; MGC38735	114.956	0.0496019	91.4059	0.0518811	77.5434	0.0349986
Mus musculus ELAV (embryonic lethal, abnormal vision, Drosophila)-like 2 (Hu antigen B) (Elavl2), transcript variant 3, mRNA.	Hub; mel-N1	100.554	0.987303	89.8172	0.118915	77.6536	0.0211527
Mus musculus RIKEN cDNA 1110007M04 gene (1110007M04Rik), mRNA.	RP23-372J10.1; AW214064; 3000003G13Rik	98.7641	0.844816	94.1407	0.261551	77.6727	0.0332491
PREDICTED: Mus musculus similar to prothymosin alpha (LOC100044779), misc RNA.		99.3002	0.830266	104.546	0.4872	77.7536	0.0348551
Mus musculus proteasome (prosome, macropain) 26S subunit, non-ATPase, 14 (Psmd14), mRNA.	AA986732; 2610312C03Rik; Poh1; Pad1; rpm11; 3200001M20Rik	96.3732	0.621587	99.791	0.878105	77.7648	0.0339691
Mus musculus SLIT and NTRK-like family, member 5 (Slitrk5), mRNA.	2610019D03Rik	107.917	0.591482	92.6532	0.265191	77.9098	0.00952734
Mus musculus potassium voltage-gated channel, subfamily F, member 1 (Kcnf1), mRNA.	MGC62472; Gm1182; Kv5.1	105.996	0.497054	90.2353	0.40114	77.9829	0.0513995
Mus musculus nucleosome assembly protein 1-like 5 (Nap1l5), mRNA.	1110020M21Rik	104.46	0.579983	104.153	0.951213	78.1393	0.0874183
Mus musculus DEAD/H (Asp-Glu-Ala-Asp/His) box polypeptide 3, X-linked (Ddx3x), mRNA.	Fin14; Ddx3; D1Pas1-rs2	110.633	0.727037	104.668	0.908491	78.2393	0.0356166
Mus musculus transmembrane protein 192 (Tmem192), mRNA.		102.802	0.762522	88.7495	0.189238	78.3272	0.00784315
Mus musculus activin A receptor, type 1 (Acvr1), mRNA.	ALK2; Acvr; SKR1; Acvrlk2; Tsk7L; Alk8; ActR-I; Alk-2; ActRIA; D330013D15Rik	104.215	0.0558244	90.9429	0.0618023	78.3479	0.0224205
Mus musculus hydroxy-delta-5-steroid dehydrogenase, 3 beta- and steroid delta-isomerase 2 (Hsd3b2), mRNA.		122.71	0.218167	118.867	0.038779	78.4101	0.00858075
Mus musculus tripartite motif-containing 37 (Trim37), mRNA.	TEF3; AU043018; mKIAA0898; AI848587; MUL; 1110032A10Rik; 2810004E07Rik	98.422	0.813407	100.508	0.942118	78.4631	0.108212
Mus musculus serine incorporator 1 (Serinc1), mRNA.	Tde2; AI315070; Tde1l; mKIAA1253; 1500011D18Rik; Tms2; TMS-2	103.203	0.654138	94.431	0.242735	78.488	0.0139217
Mus musculus interleukin 33 (Il33), mRNA.	Il-33; NF-HEV; 9230117N10Rik; Il1f11	108.477	0.154636	98.9158	0.898785	78.7396	0.0144616
Mus musculus pleckstrin homology-like domain, family A, member 1 (Phlda1), mRNA.	DT1P1B11; TDAG51; Tdag	100.76	0.904341	89.6834	0.202863	79.131	0.103261
Mus musculus heparan-alpha-glucosaminide N-acetyltransferase (Hgsnat), mRNA.	Tmem76; D8Ertd354e; AW208455; 9430010M12Rik	95.2605	0.264636	87.6553	0.225884	79.3274	0.0373679
Mus musculus Rho guanine nucleotide exchange factor (GEF) 3 (Arhgef3), mRNA.	1200004I24Rik; 9830169H03Rik; C76747	100.265	0.955904	87.5036	0.171446	79.4159	0.0243525
PREDICTED: Mus musculus predicted gene, OTTMUSG00000004551 (OTTMUSG00000004551), mRNA.		108.819	0.135404	98.1751	0.779254	79.4712	0.0354599
Mus musculus SEC11 homolog C (S. cerevisiae) (Sec11c), mRNA.	1810029G24Rik; Sec11l3	101.2	0.871637	100.472	0.934251	79.4731	0.00414467
Mus musculus SH3-binding domain glutamic acid-rich protein like (Sh3bgrl), mRNA.	1190008F14Rik	108.52	0.335253	90.9016	0.281177	79.6511	0.0428732
Mus musculus mitochondrial ribosomal protein S18C (Mrps18c), nuclear gene encoding mitochondrial protein, mRNA.	1110037D14Rik	98.5137	0.646397	86.9017	0.0129965	79.7957	0.00508685
Mus musculus like-glycosyltransferase (Large), mRNA.	mKIAA0609; Mbp1; enr; myd; froggy; Gyltl1a; fg; BPFD#36; Mbp-1	98.3923	0.639788	89.7997	0.289278	79.945	0.110854
Mus musculus synaptobrevin like 1 (Sybl1), mRNA.	TI-VAMP; VAMP-7	108.326	0.647047	96.8104	0.637131	80.018	0.00688403
		107.973	0.598511	91.4369	0.124969	80.0247	0.015094
Mus musculus midnolin (Midn), mRNA.	3000003C15Rik	101.624	0.879376	87.9346	0.0935072	80.0547	0.0371871
Mus musculus Mid1 interacting protein 1 (gastrulation specific G12-like (zebrafish)) (Mid1ip1), mRNA.	Mig12; 3110038L01Rik	114.329	0.169939	89.6087	0.0585575	80.2084	0.0488094
Mus musculus eukaryotic translation initiation factor 4A2 (Eif4a2), mRNA.	Eif4; BM-010; 4833432N07Rik; Ddx2b	96.9267	0.588602	95.5984	0.570428	80.232	0.0539713
Mus musculus solute carrier family 35, member D3 (Slc35d3), mRNA.	Frcl1; 6230421J19Rik	100.134	0.916507	92.2371	0.356537	80.2612	0.0130113
Mus musculus vascular endothelial growth factor A (Vegfa), transcript variant 1, mRNA.	Vegf; VEGF120; VPF; VEGF-A	112.533	0.328951	85.468	0.0301846	80.37	0.0727394
Mus musculus ubiquitin carboxyl-terminal esterase L3 (ubiquitin thiolesterase) (Uchl3), mRNA.		99.9107	0.942384	94.6836	0.601817	80.4603	0.0660464
Mus musculus phosphatidylinositol glycan anchor biosynthesis, class P (Pigp), mRNA.	Dscr5; Dcrc	106.313	0.229659	94.9951	0.50215	80.5289	0.00697294
Mus musculus SLIT and NTRK-like family, member 4 (Slitrk4), mRNA.	6430513G13; D930039I09Rik	106.251	0.688918	106.622	0.629888	80.5596	0.107908
Mus musculus Rho GTPase activating protein 20 (Arhgap20), mRNA.	mKIAA1391; A530023E23Rik; 6530403F17Rik	105.786	0.438846	98.665	0.866435	80.6429	0.0105728
Mus musculus reticulon 4 (Rtn4), transcript variant 1, mRNA.	mKIAA4153; KIAA4153; ASY; NSP-CL; 1110020G17Rik; C130026I10Rik; AA960376; mKIAA0886; NOGO; AA409940; AA407876	105.813	0.677961	109.102	0.21693	80.6532	0.0588185
Mus musculus myosin, light polypeptide 4 (Myl4), mRNA.	ALC1; AMLC; MLC1a; GT1; Myla; ELC; ELC1a	103.086	0.846634	98.8585	0.711109	81.1406	0.152126
Mus musculus nuclear receptor co-repressor 1 (Ncor1), mRNA.	mKIAA1047; 5730405M06Rik; N-CoR; Rxrip13; RIP13; A230020K14Rik	127.86	0.0681613	116.318	0.453501	81.1487	0.383095
Mus musculus zinc finger protein 639 (Zfp639), mRNA.	6230400O18Rik; ZASC1; ANC-2H01	108.312	0.323224	100.035	0.925713	81.1953	0.011143
Mus musculus rad and gem related GTP binding protein 2 (Rem2), mRNA.	AW411893	99.1335	0.804413	93.4707	0.303935	81.2202	0.00881665
Mus musculus RIKEN cDNA 3110035E14 gene (3110035E14Rik), mRNA.	AV164974; R75066; AI415019	107.021	0.960542	93.5744	0.518102	81.2334	0.216844
Mus musculus actin related protein 2/3 complex, subunit 3 (Arpc3), mRNA.	p21Arc; p21-Ar; 1110006A04Rik; AI788639; AA408672; 21kDa	97.1509	0.56501	100.768	0.907725	81.2452	0.295597
Mus musculus myotrophin (Mtpn), mRNA.	Gcdp; V1; 5033418D15Rik	101.402	0.946569	95.0606	0.602507	81.2894	0.00903276
Mus musculus UDP galactosyltransferase 8A (Ugt8a), mRNA.	Ugt8; Cgt; AW455908; AI850488; mCerGT	115.571	0.344515	96.0725	0.522618	81.3154	0.0162209
Mus musculus Rap guanine nucleotide exchange factor (GEF) 4 (Rapgef4), mRNA.	mKIAA4040; 5730402K07Rik; KIAA4040; 6330581N18Rik; Epac2; 1300003D15Rik	110.504	0.019817	98.0314	0.609718	81.4271	0.115547
Mus musculus short coiled-coil protein (Scoc), transcript variant 1, mRNA.	2810002J11Rik; AA415030; 0610011C06Rik	102.124	0.914209	96.2888	0.56101	81.4289	0.0113262
		107.737	0.623582	95.5402	0.413658	81.4551	0.0171165
Mus musculus ornithine decarboxylase, structural 1 (Odc1), mRNA.	ODC; MGC103389	98.4463	0.666631	96.7112	0.631513	81.5808	0.000414492
Mus musculus Meis homeobox 1 (Meis1), mRNA.	C530044H18Rik; Evi8	103.702	0.48508	95.2455	0.478481	81.5929	0.0452577
		98.1108	0.526311	103.779	0.52431	81.5987	0.0188595
Mus musculus leucine rich repeat transmembrane neuronal 2 (Lrrtm2), mRNA.	mKIAA0416; AI851755; BB129880; C630011A14Rik	108.454	0.178469	101.203	0.993368	81.6073	0.00489374
Mus musculus activated leukocyte cell adhesion molecule (Alcam), mRNA.	AI853494; MuSC; MGC27910; BEN; CD166; DM-GRASP; SC1	106.866	0.571114	98.1972	0.47292	81.6318	0.0586491
Mus musculus transmembrane protein 47 (Tmem47), mRNA.	AI115536; 3010015F07Rik; Tm4sf10; BCMP1	107.019	0.300993	98.5118	0.686369	81.6444	0.0249085
Mus musculus ubiquitin specific peptidase like 1 (Uspl1), mRNA. XM_900481 XM_900488 XM_900492 XM_900499 XM_900504 XM_905468 XM_919327 XM_919336 XM_919343 XM_919346 XM_919353 XM_919361 XM_919381 XM_919390 XM_919400	E430026A01Rik; D030048C09	103.628	0.455591	87.9088	0.0225773	81.6654	0.0204777
Mus musculus par-6 partitioning defective 6 homolog gamma (C. elegans) (Pard6g), mRNA.	Par6a; 2410049N21Rik	106.328	0.433766	91.3592	0.183488	81.7179	0.00130984
Mus musculus tripeptidyl peptidase II (Tpp2), mRNA.	TppII	103.92	0.32103	98.5505	0.758184	81.7482	0.0265568
Mus musculus prefoldin 4 (Pfdn4), transcript variant 2, mRNA.	0610025M10Rik; C1; 1810063B06Rik; PFD4; C-1	99.8923	0.944106	95.2823	0.357847	81.7721	0.00229537
Mus musculus activin A receptor, type IC (Acvr1c), mRNA.	ACVRLK7; C230097P10; Alk-7; ALK7	99.3466	0.896157	95.0999	0.409929	81.8332	0.123538
Mus musculus RIKEN cDNA 6430527G18 gene (6430527G18Rik), mRNA.		105.24	0.419377	87.3014	0.0445721	81.8416	0.0176162
Mus musculus melanoma antigen, family E, 1 (Magee1), mRNA.	AI847422; DAMAGE; mMage-e1	99.7886	0.943871	96.1454	0.372452	81.8489	0.0191262
Mus musculus staufen (RNA binding protein) homolog 2 (Drosophila) (Stau2), transcript variant 3, mRNA.		102.725	0.81754	96.182	0.380114	81.8742	0.0170564
Mus musculus mediator complex subunit 21 (Med21), mRNA.	D19234; D6Ertd782e; 0610007L03Rik; AI449604; Surb7; Srb7	102.459	0.73747	98.0988	0.439733	81.8941	0.0069655
Mus musculus synaptotagmin XVI (Syt16), mRNA.	Strep14; syt14r; Syt14l; 6430703N11	101.301	0.842632	99.3361	0.866381	81.8998	0.0112776
Mus musculus transmembrane protein 178 (Tmem178), mRNA.	2810417M05Rik	94.7537	0.452741	90.6781	0.417516	81.9109	0.241361
Mus musculus RIKEN cDNA 4930432O21 gene (4930432O21Rik), mRNA.		111.949	0.153416	95.1532	0.319763	81.9189	0.0304122
Mus musculus resistance to inhibitors of cholinesterase 8 homolog B (C. elegans) (Ric8b), transcript variant 2, mRNA.	BC051080; Ric-8; MGC58970	101.041	0.968313	96.0642	0.337913	81.965	0.0746684
Mus musculus V-set and transmembrane domain containing 2A (Vstm2a), mRNA.	BC027127; MGC38877; 9330184N17Rik; RP23-188C13.2	106.188	0.749388	96.102	0.548504	82.0352	0.0276983
Mus musculus LSM5 homolog, U6 small nuclear RNA associated (S. cerevisiae) (Lsm5), mRNA.	2310034K10Rik; 2010208O10Rik	105.002	0.370892	93.8423	0.489181	82.0419	0.0190136
Mus musculus mannosidase 2, alpha 1 (Man2a1), mRNA.	Mana2; Mana-2; Map-2	117.253	0.0706163	88.3911	0.00361535	82.1215	0.0817947
Mus musculus inhibitor of growth family, member 2 (Ing2), mRNA.	Ing1l; P33ING2; 2810011M06Rik	109.893	0.177235	94.5852	0.424179	82.1472	0.0373799
Mus musculus ribosomal protein S24 (Rps24), transcript variant 1, mRNA.	MGC107549	94.6056	0.194989	97.6357	0.580673	82.1574	0.0445564
Mus musculus suppressor of cytokine signaling 5 (Socs5), mRNA.	KIAA0671; mKIAA0671; 1810018L08Rik; Cish5	101.634	0.790668	97.1524	0.780712	82.2328	0.0285621
Mus musculus solute carrier family 40 (iron-regulated transporter), member 1 (Slc40a1), mRNA.	MTP1; MTP; IREG1; Slc39a1; Dusg; Fpn1; Slc11a3; Ol5; Pcm	104.862	0.323322	80.6602	0.0113539	82.2527	0.02189
Mus musculus cholecystokinin B receptor (Cckbr), mRNA.	CCK2R; CCKR-2	100.023	0.75959	86.8612	0.34074	82.3062	0.18985
Mus musculus fatty acid 2-hydroxylase (Fa2h), mRNA.	FAAH; Faxdc1; G630055L08Rik	107.413	0.591018	100.841	0.91803	82.37	0.0200728
PREDICTED: Mus musculus similar to RNA binding motif protein 3 (LOC100043257), mRNA.		122.155	0.0608586	101.944	0.686194	82.399	0.0588552
Mus musculus sorting nexin 10 (Snx10), mRNA.	2410004M09Rik	103.48	0.909161	96.7633	0.607087	82.4099	0.0409881
Mus musculus transmembrane protein 125 (Tmem125), mRNA.	MGC48203; 6330530A05Rik; AV223516	113.225	0.00895583	101.337	0.854149	82.4237	0.0421293
Mus musculus LSM14 homolog A (SCD6, S. cerevisiae) (Lsm14a), mRNA.	AU017544; AA407828; Tral; 2700023B17Rik	109.727	0.246226	104.448	0.758281	82.4925	0.0148219
Mus musculus tripartite motif-containing 59 (Trim59), mRNA.	Mrf1; 2700022F13Rik; TSBF1; 2310035M22Rik	104.093	0.572579	96.1408	0.451111	82.544	0.0536958
Mus musculus muscleblind-like 2 (Mbnl2), transcript variant 1, mRNA.	AI849185; 1110002M11Rik; mKIAA4072; AI837313; MBLL; AL118326; AI047808; R75232; KIAA4072	102.528	0.630006	95.8785	0.641017	82.596	0.0021023
Mus musculus UBX domain containing 8 (Ubxd8), mRNA.	mKIAA0887; AI462440; 2210404D11Rik	102.171	0.792853	100.504	0.91156	82.597	0.0493013
Mus musculus zinc finger, DHHC domain containing 14 (Zdhhc14), mRNA.	B530001K09Rik; New1cp; MGC29194	104.258	0.485409	92.2993	0.168219	82.6207	0.0250583
Mus musculus gamma-aminobutyric acid (GABA-A) receptor, subunit gamma 2 (Gabrg2), transcript variant 1, mRNA.	BB128510; AI851231; GABAA-R; gamma2; Gabrg-2	102.464	0.684478	95.2063	0.272026	82.6785	0.00141098
Mus musculus protein phosphatase 1, regulatory (inhibitor) subunit 14A (Ppp1r14a), mRNA.	1110001M11Rik; Cpi17	105.874	0.140286	100.046	0.937386	82.8801	0.0291899
Mus musculus BCL2/adenovirus E1B interacting protein 3-like (Bnip3l), mRNA.	C86132; Nip3L; D14Ertd719e; Nix	104.848	0.628585	99.5321	0.79075	82.898	0.00584106
Mus musculus nucleus accumbens associated 2, BEN and BTB (POZ) domain containing (Nacc2), transcript variant 2, mRNA.	0610020I02Rik; AI448087; C030048H19Rik	103.489	0.569908	96.9003	0.25985	82.9142	0.0304939
Mus musculus purinergic receptor P2Y, G-protein coupled 12 (P2ry12), mRNA.	4921504D23Rik; P2Y12; 2900079B22Rik	104.095	0.741709	98.8572	0.767783	82.9159	0.0106874
Mus musculus transferrin (Trf), mRNA.	Cd176; hpx; Tfn; AI266983; MGC102653; HP	105.902	0.780094	97.4992	0.752303	82.9376	0.0214448
Mus musculus PTC7 protein phosphatase homolog (S. cerevisiae) (Pptc7), mRNA.	AA672638; AI848390; TA-PP2C; 9130017A15Rik	100.795	0.913135	96.9855	0.845076	82.9392	0.0879196
Mus musculus glucosamine (N-acetyl)-6-sulfatase (Gns), mRNA.	G6S; 2610016K11Rik; AU042285; N28088; C87209	97.7967	0.712469	92.0854	0.290628	82.9415	0.0166181
Mus musculus basic helix-loop-helix domain containing, class B2 (Bhlhb2), mRNA.	Clast5; Stra14; Dec1; Stra13; C130042M06Rik; CR8; Sharp2	108.304	0.0333758	97.0389	0.731179	83.0096	0.0688762
		98.6986	0.68291	91.8496	0.381713	83.0583	0.00450841
		103.185	0.55901	98.6538	0.823506	83.0677	0.0898054
Mus musculus tubulin, alpha 1A (Tuba1a), mRNA.	MGC102098; Tuba1; MGC102097; Tuba-1; MGC102099	102.706	0.810893	94.3737	0.0424034	83.0813	0.108982
Mus musculus RIKEN cDNA 2900062L11 gene (2900062L11Rik), non-coding RNA.		103.474	0.572734	97.6758	0.630717	83.0911	0.0328575
Mus musculus polo-like kinase 2 (Drosophila) (Plk2), mRNA.	Snk	102.362	0.587681	98.9356	0.431138	83.1034	0.0458631
Mus musculus zinc finger protein 644 (Zfp644), mRNA.	BM-005; AA408882; D5Ertd689e; Zep-2; 1110068L01Rik	103.177	0.708947	98.7441	0.916052	83.1204	0.113099
Mus musculus RIKEN cDNA 2510003E04 gene (2510003E04Rik), mRNA.	0710007C18Rik; mKIAA1279; MGC107132	103.639	0.95886	104.725	0.766486	83.1356	0.016095
Mus musculus diacylglycerol kinase, beta (Dgkb), mRNA.	90kda; mKIAA0718; DGK-beta; C630029D13Rik; DAGK2; 6430574F24; DGK	108.061	0.473954	100.082	0.906327	83.1492	0.000524114
Mus musculus nuclear factor I/B (Nfib), mRNA.	6720429L07Rik; E030026I10Rik	97.4589	0.498263	91.5272	0.469898	83.1851	0.117885
Mus musculus HECT domain containing 2 (Hectd2), mRNA.	4921524L07; AW212605; A630025O09Rik	107.2	0.0310013	90.9557	0.126341	83.2212	0.0160127
Mus musculus dipeptidylpeptidase 10 (Dpp10), mRNA.	DPRP3; 6430601K09Rik	114.912	0.269865	99.7613	0.899638	83.2762	0.0138326
Mus musculus period homolog 2 (Drosophila) (Per2), mRNA.	mKIAA0347; mPer2	108.496	0.196497	93.8919	0.308717	83.3052	0.00186771
Mus musculus low density lipoprotein-related protein 12 (Lrp12), mRNA.	C820005L12Rik; AI848829	102.156	0.469335	85.8106	0.00911311	83.3114	0.0391225
Mus musculus phosphatidylinositol-5-phosphate 4-kinase, type II, alpha (Pip4k2a), mRNA.	AW742916	112.278	0.0186498	98.8011	0.865457	83.3522	0.0461943
Mus musculus neuritin 1 (Nrn1), mRNA.	0710008J23Rik; Nrn; MGC40786; cpg15	99.6778	0.656022	93.3067	0.529467	83.4281	0.0853524
Mus musculus limb-bud and heart (Lbh), mRNA.	6720416L16Rik; 1810009F10Rik	100.876	0.72237	94.6648	0.501607	83.4669	0.0860974
Mus musculus nascent polypeptide-associated complex alpha polypeptide (Naca), mRNA.	mKIAA0363; AL022831; Gm1878; AL024382; skNAC	102.273	0.0771176	100.618	0.918586	83.4767	0.00228708
Mus musculus matrin 3 (Matr3), mRNA.	mKIAA0723; D030046F20Rik; AI841759; AW555618	102.345	0.699622	96.4829	0.67382	83.5005	0.0715721
Mus musculus armadillo repeat containing 10 (Armc10), mRNA.	Svh; 2810037C14Rik	104.34	0.495722	96.4085	0.622914	83.5008	0.00567281
Mus musculus claudin 12 (Cldn12), mRNA.		107.906	0.560378	87.6398	0.135134	83.5335	0.0492938
Mus musculus iduronate 2-sulfatase (Ids), transcript variant 1, mRNA.	AW214631	102.264	0.756192	99.6	0.877078	83.5412	0.0663625
Mus musculus myosin IB (Myo1b), mRNA.	myosin-1b; AA406997	118.537	0.273442	106.508	0.272091	83.5598	0.00793832
Mus musculus DEAD (Asp-Glu-Ala-Asp) box polypeptide 21 (Ddx21), mRNA.	AI255159; D10Ertd645e; D10Wsu42e; AL022742	110.645	0.422478	99.2045	0.806201	83.5652	0.0100638
Mus musculus tyrosine 3-monooxygenase/tryptophan 5-monooxygenase activation protein, beta polypeptide (Ywhab), mRNA.	14-3-3 beta; 1300003C17Rik	99.7389	0.901675	99.912	0.95496	83.5695	0.00422869
Mus musculus proprotein convertase subtilisin/kexin type 2 (Pcsk2), mRNA.	AI839700; SPC2; Phpp-2; 6330411F23Rik; Nec2; Nec-2; PC2	102.499	0.861258	95.648	0.568931	83.5833	0.00700877
Mus musculus aldehyde dehydrogenase family 6, subfamily A1 (Aldh6a1), nuclear gene encoding mitochondrial protein, mRNA.	MGC37325; AI314632; 1110038I05Rik	106.004	0.769446	97.1398	0.703083	83.6526	0.0302771
Mus musculus Meis homeobox 2 (Meis2), transcript variant 2, mRNA.	A430109D20Rik; Stra10; Meis2	102.461	0.707641	101.683	0.83963	83.6753	0.181372
Mus musculus serine (or cysteine) peptidase inhibitor, clade I, member 1 (Serpini1), mRNA.	AI837402; Ns; Spi17; PI12	102.62	0.87394	90.1563	0.344493	83.7532	0.0254493
Mus musculus SMT3 suppressor of mif two 3 homolog 2 (yeast) (Sumo2), mRNA.	Smt3h2; SUMO-2; Smt3b	97.2885	0.51874	94.2307	0.193985	83.7799	0.0409631
Mus musculus mitochondrial ribosomal protein L30 (Mrpl30), nuclear gene encoding mitochondrial protein, mRNA.	2310001L22Rik; Rpml28; MRP-L28	109.884	0.0968292	99.2212	0.845739	83.7871	0.000232516
Mus musculus YY1 associated factor 2 (Yaf2), mRNA.	2810021M11Rik	101.581	0.831021	99.7284	0.851512	83.802	0.0320947
Mus musculus anillin, actin binding protein (Anln), mRNA.	2900037I21Rik; Scraps; ANILLIN; C78101; 1110037A17Rik	113.641	0.317399	104.999	0.755376	83.8118	0.105465
Mus musculus carbohydrate sulfotransferase 2 (Chst2), mRNA.	AW121776; Gn6st; Chts2; AI428561; C130041E03Rik; GST-2; GlcNAc6ST	107.89	0.554388	101.354	0.946838	83.8869	0.0443863
Mus musculus adenosine kinase (Adk), mRNA.	AI255373; Ak; MGC6593; 5033405D03Rik; AI987814; 2310026J05Rik	101.6	0.807958	99.7563	0.825918	83.9154	0.00533498
Mus musculus LY6/PLAUR domain containing 6 (Lypd6), mRNA.	E130115E03Rik	100.541	0.922462	87.9273	0.0486254	83.9581	0.0866962
Mus musculus NCK-associated protein 1 (Nckap1), mRNA.	Hem-2; mKIAA0587; C79304; mh19; H19; Nap1	96.2461	0.388018	93.7517	0.0847757	84.0456	0.0239116
Mus musculus expressed sequence AI593442 (AI593442), transcript variant 1, mRNA.	MGC130101; E130102D23	105.492	0.0378825	91.4967	0.124025	84.0601	0.0436724
Mus musculus DEAD (Asp-Glu-Ala-Asp) box polypeptide 25 (Ddx25), mRNA.	AW047046; GRTH	107.03	0.251338	94.8061	0.188032	84.0624	0.0109911
Mus musculus ubiquitin specific peptidase 28 (Usp28), mRNA.	AU022237; 9830148O20Rik; mKIAA1515	108.323	0.399204	93.9671	0.252654	84.1016	0.121991
Mus musculus SPARC-like 1 (mast9, hevin) (Sparcl1), mRNA.	Ecm2; mast9; hevin; Sc1	95.3484	0.460499	83.266	0.205216	84.1188	0.0237579
Mus musculus X-linked lymphocyte-regulated 4A (Xlr4a), mRNA. XM_985903 XM_985942 XM_985977 XM_988796 XM_988827 XM_988867 XM_988909 XM_988942 XM_988983	MGC106987	117.934	0.0942035	110.102	0.625034	84.1426	0.305777
Mus musculus purinergic receptor P2Y, G-protein coupled 13 (P2ry13), mRNA.	2010001L06Rik; P2Y13; SP174; Gpr86; GPR94; GPCR1	103.735	0.409911	85.0223	0.108201	84.144	0.0558938
Mus musculus RIKEN cDNA 6720467C03 gene (6720467C03Rik), mRNA.		101.583	0.474272	97.4765	0.647421	84.2118	0.0155786
Mus musculus ectonucleotide pyrophosphatase/phosphodiesterase 6 (Enpp6), mRNA.	B830047L21Rik; 4833421B01Rik; D8Ertd514e; Npp6	105.158	0.646524	99.744	0.78277	84.2245	0.189749
Mus musculus thymosin, beta 4, X chromosome (Tmsb4x), mRNA.	Ptmb4	96.6455	0.677271	100.082	0.94973	84.2392	0.125655
Mus musculus neuroplastin (Nptn), mRNA.	Sdfr1; AW554172	103.949	0.207076	99.4331	0.874749	84.2555	0.0582222
Mus musculus Rho-related BTB domain containing 3 (Rhobtb3), mRNA.	AW208826; 4930503C18Rik; 2610033K01Rik; mKIAA0878; AI317148; 1700040C17Rik	104.944	0.543991	92.3832	0.480963	84.2836	0.0770999
Mus musculus karyopherin (importin) alpha 1 (Kpna1), mRNA.	Rch2; AW494490; NPI1; IPOA5; mSRP1	98.1052	0.25269	95.2529	0.47907	84.2884	0.0670061
Mus musculus zinc finger matrin type 3 (Zmat3), mRNA.	Wig1	102.77	0.606658	89.9987	0.129831	84.3131	0.00820608
Mus musculus potassium voltage-gated channel, shaker-related subfamily, beta member 1 (Kcnab1), mRNA.	Kvbeta1.1; Akr8a8; mKv(beta)1	96.6188	0.607785	96.8898	0.72002	84.3332	0.00434201
Mus musculus dynein light chain LC8-type 1 (Dynll1), mRNA.	Pin; DLC8; Dnclc1	100.843	0.74212	94.96	0.059629	84.3375	0.0136166
Mus musculus RIKEN cDNA 2510009E07 gene (2510009E07Rik), mRNA.	AI194952	99.0615	0.797783	88.8632	0.278026	84.3548	0.0152836
Mus musculus visinin-like 1 (Vsnl1), mRNA.	Vnsl1; VILIP	101.21	0.801673	87.1485	0.348315	84.3775	0.152038
Mus musculus nudix (nucleoside diphosphate linked moiety X)-type motif 10 (Nudt10), mRNA.	Dipp3a; AI853080	101.453	0.843408	101.397	0.926867	84.3848	0.148656
Mus musculus heterogeneous nuclear ribonucleoprotein L-like (Hnrpll), mRNA.	AI852082; AI256697; PHGPx; 2810036L13Rik; 2510028H02Rik	101.043	0.99059	98.953	0.815921	84.3977	0.0359828
Mus musculus coiled-coil-helix-coiled-coil-helix domain containing 7 (Chchd7), mRNA.	1810049H20Rik	97.6738	0.512831	91.364	0.241549	84.4495	0.0344101
Mus musculus RIKEN cDNA 1110002B05 gene (1110002B05Rik), mRNA.	AA409588; AU041967; AA407909	109.196	0.0615005	102.546	0.718396	84.4592	0.026055
Mus musculus forkhead box P1 (Foxp1), mRNA.	AI461938; 3110052D19Rik; AW494214; 4932443N09Rik	110.639	0.174321	92.857	0.312375	84.4776	0.0203175
PREDICTED: Mus musculus similar to 40S ribosomal protein S17 (LOC100047615), misc RNA.		99.4666	0.764122	92.2155	0.17072	84.4787	0.00981641
Mus musculus cytochrome c oxidase, subunit VIc (Cox6c), mRNA.		97.1477	0.313161	100.64	0.966711	84.502	0.0402835
Mus musculus vacuolar protein sorting 35 (Vps35), mRNA.	AI647796; Mem3	104.989	0.494085	98.2286	0.671665	84.5184	0.0691784
Mus musculus programmed cell death 10 (Pdcd10), mRNA.	Tfar15; Tfa15; 2410003B13Rik; MGC102058	97.0041	0.25971	96.154	0.428422	84.5209	0.0153242
Mus musculus praja 2, RING-H2 motif containing (Pja2), transcript variant 2, mRNA.	AI447901; mKIAA0438; Neurodap1; MGC27629; AL022700	96.4878	0.544011	96.0043	0.649169	84.5354	0.0571557
Mus musculus solute carrier family 6 (neurotransmitter transporter, glycine), member 9 (Slc6a9), mRNA.	Glyt-1; Glyt1	109.922	0.63327	101.347	0.89984	84.5678	0.128774
Mus musculus adaptor-related protein complex 2, beta 1 subunit (Ap2b1), transcript variant 1, mRNA.	1300012O03Rik; AI788979	102.729	0.748095	102.525	0.991017	84.5746	0.0511652
Mus musculus hect (homologous to the E6-AP (UBE3A) carboxyl terminus) domain and RCC1 (CHC1)-like domain (RLD) 2 (Herc2), mRNA.	D15F32S1h; mKIAA0393; KIAA0393; jdf2; rjs; D7H15F32S1; D7H15F37S1	98.3261	0.776607	92.8392	0.336132	84.6117	0.103374
Mus musculus translocase of inner mitochondrial membrane 8 homolog a1 (yeast) (Timm8a1), mRNA.	Fci-12; Tim8a; Timm8a; DXHXS1274E; Ddp1	97.084	0.441238	100.282	0.854191	84.6239	0.00796419
Mus musculus preimplantation protein 4 (Prei4), transcript variant 3, mRNA.	2310032D16Rik; 2310004G06Rik; mKIAA1434; AU015213	102.378	0.893119	100.382	0.907881	84.6619	0.131982
Mus musculus integral membrane protein 2B (Itm2b), mRNA.	E25BMM; D14Sel6; AI256040	106.223	0.154545	100.618	0.934905	84.664	0.008023
Mus musculus family with sequence similarity 134, member B (Fam134b), transcript variant 2, mRNA.	AU015349	97.1566	0.593719	105.345	0.739159	84.7373	0.00332494
Mus musculus WD repeat domain 75 (Wdr75), mRNA. XM_899942 XM_899949 XM_905443 XM_919350 XM_919365 XM_919374 XM_919385 XM_919393 XM_919402	FLJ12545; 1300003A18Rik; MGC143988; C77608; 2410118I19Rik	105.239	0.0922792	94.0916	0.0532644	84.739	0.00813699
Mus musculus ubiquitin-conjugating enzyme E2D 3 (UBC4/5 homolog, yeast) (Ube2d3), mRNA.	AA414951; 9430029A22Rik; 1100001F19Rik	107.643	0.368856	99.7489	0.848052	84.7403	0.00354994
Mus musculus LPS-induced TN factor (Litaf), mRNA.	TBX1; 3222402J11Rik; N4WBP3; C85531	99.8638	0.89412	100.116	0.95758	84.7963	0.0321013
Mus musculus activating transcription factor 2 (Atf2), transcript variant 1, mRNA.	MGC105211; Creb2; Atf-2; mXBP; D130078H02Rik; CRE-BP; MGC105222; D18875	104.543	0.276276	101.95	0.478015	84.8007	0.0043945
		94.8815	0.390232	95.0101	0.472489	84.8432	0.0310167
Mus musculus CD68 antigen (Cd68), mRNA.	Scard1; gp110	100.351	0.983609	91.8461	0.230551	84.9233	0.0181098
Mus musculus CUG triplet repeat, RNA binding protein 2 (Cugbp2), transcript variant 6, mRNA.	B230345P09Rik; Napor; Napor-2; C88023; ETR-3; B230218O03	109.704	0.272373	98.8559	0.873025	84.9377	0.00361639
Mus musculus cytidylate kinase (Cmpk), mRNA.	UMP-CMPk; 0610011D08Rik	99.9308	0.817138	92.0307	0.404267	84.995	0.01779
		93.9241	0.496862	90.6812	0.182359	85.0006	0.028671
Mus musculus RIKEN cDNA 2810008M24 gene (2810008M24Rik), mRNA.		101.593	0.775213	109.816	0.41489	85.0509	0.093691
Mus musculus protein phosphatase 1D magnesium-dependent, delta isoform (Ppm1d), mRNA.	Wip1; AV338790	107.047	0.39056	96.0154	0.38013	85.07	0.0112614
Mus musculus leucine rich repeat protein 1, neuronal (Lrrn1), mRNA.	2810047E21Rik; NLRR-1	107.367	0.478493	97.9781	0.692929	85.1645	0.0937404
		103.922	0.776161	93.8486	0.247777	85.1852	0.0148357
Mus musculus sema domain, immunoglobulin domain (Ig), short basic domain, secreted, (semaphorin) 3A (Sema3a), mRNA.	Semad; SEMA1; Hsema-I; SemD; coll-1	104.656	0.440806	100.471	0.992012	85.1938	0.0102046
Mus musculus endoplasmic reticulum-golgi intermediate compartment (ERGIC) 1 (Ergic1), mRNA.	MGC102406; 1200007D18Rik	104.632	0.615011	98.3613	0.76743	85.201	0.123548
PREDICTED: Mus musculus similar to ataxin 2 (LOC100047323), misc RNA.		104.826	0.241412	97.1256	0.513166	85.2541	0.0090546
PREDICTED: Mus musculus similar to Enhancer of polycomb homolog 2, transcript variant 1 (LOC100044776), mRNA.		108.704	0.0153159	95.9569	0.104853	85.2653	0.0375231
Mus musculus ubiquitin-conjugating enzyme E2A, RAD6 homolog (S. cerevisiae) (Ube2a), mRNA.	HR6A; Mhr6a; HHR6A	102.972	0.691429	101.855	0.999663	85.2768	0.080527
Mus musculus protein kinase, AMP-activated, gamma 2 non-catalytic subunit (Prkag2), mRNA.	AAKG2; AI854673; 2410051C13Rik; WPWS; AAKG; H91620p	107.089	0.227664	100.303	0.906468	85.3003	0.139373
PREDICTED: Mus musculus similar to Protein phosphatase 1D magnesium-dependent, delta (LOC100045551), mRNA.		99.0286	0.811588	90.9573	0.103078	85.3052	0.0651192
Mus musculus potassium channel, subfamily V, member 1 (Kcnv1), mRNA.	vibe; 2700023A03Rik	107.34	0.448236	85.8391	0.00999773	85.3286	0.0506658
Mus musculus RNA binding motif protein, X chromosome (Rbmx), mRNA.		103.357	0.339504	94.5835	0.613161	85.3342	0.0711081
Mus musculus synaptophysin-like protein (Sypl), transcript variant 1, mRNA.	AI314763; Pphn; Pan I; AI604763; D12Ertd446e	108.61	0.448415	97.7285	0.67327	85.353	0.0212443
Mus musculus cyclin D-type binding-protein 1 (Ccndbp1), mRNA.	SECC-8; Maid; AU022347; SSEC-8; DIP1; GCIP	111.432	0.0773384	111.49	0.0186312	85.3688	0.0287792
Mus musculus serine racemase (Srr), mRNA.	Srs	107.61	0.678269	96.6514	0.700925	85.3884	0.0707542
Mus musculus guanine nucleotide binding protein 13, gamma (Gng13), mRNA.	AB030194; 1500031D04Rik; Ggamma13	99.4366	0.733237	95.865	0.34902	85.3967	0.00960661
Mus musculus activating transcription factor 7 interacting protein (Atf7ip), mRNA.	2610204M12Rik; AM; Mcaf1	107.812	0.344089	110.259	0.371485	85.4166	0.035128
Mus musculus squalene epoxidase (Sqle), mRNA.	AI323792	103.806	0.287853	92.285	0.0983488	85.4292	0.0409511
Mus musculus regulator of G-protein signalling 10 (Rgs10), mRNA.	MGC129414; 2310010N19Rik	102.344	0.723795	106.257	0.425767	85.4398	0.0730935
Mus musculus MAS1 oncogene (Mas1), mRNA.	Mas-1	96.1984	0.622333	86.0365	0.00641352	85.4621	0.0993262
Mus musculus solute carrier family 35, member F1 (Slc35f1), mRNA.	E130016L02; Duf6	115.844	0.262186	110.741	0.259516	85.475	0.110606
Mus musculus Ena-vasodilator stimulated phosphoprotein (Evl), mRNA. XM_923143	AI528774	111.315	0.230319	97.8575	0.764633	85.4949	0.0993936
Mus musculus phosphatidylinositol glycan anchor biosynthesis, class Q (Pigq), mRNA.	Gpih; Gpi1; Gpi1h; Gpi1p	107.626	0.0957378	103.9	0.0634773	85.5414	0.0152138
Mus musculus latexin (Lxn), mRNA.	MGC144353; MGC144352	98.8286	0.43865	97.8481	0.661329	85.5728	0.0720811
Mus musculus vesicle-associated membrane protein, associated protein A (Vapa), mRNA.	33kDa; VAP33	97.3902	0.588749	96.4883	0.439341	85.5976	0.0391568
Mus musculus trafficking protein particle complex 3 (Trappc3), mRNA.	Bet3; 1110058K12Rik; AI835942; AU019197	99.3931	0.673318	102.204	0.928561	85.6171	0.15842
		110.313	0.0638712	94.9344	0.408447	85.6319	0.103473
Mus musculus expressed sequence N28178 (N28178), mRNA.	A230025O18; mKIAA1045; RP23-124L1.2	103.698	0.548386	89.538	0.0338889	85.6648	0.0679712
Mus musculus ubiquitin specific peptidase 33 (Usp33), transcript variant 1, mRNA.	AA409780; 9830169D19Rik; Vdu1	102.043	0.800607	101.786	0.967168	85.6664	0.112996
Mus musculus imprinted and ancient (Impact), mRNA.	E430016J11Rik	107.562	0.132932	93.8403	0.0314305	85.6677	0.00552477
Mus musculus leucine rich repeat containing 8D (Lrrc8d), mRNA.	4930525N13Rik; Lrrc5; A930019F03	107.383	0.469781	91.2646	0.0972074	85.6799	0.0765382
Mus musculus secretogranin V (Scg5), mRNA.	7B2; AI325031; Sgne-1; Sgne1	97.2879	0.499758	102.015	0.943199	85.6875	0.0656032
PREDICTED: Mus musculus similar to proteasome alpha7/C8 subunit (LOC100047184), mRNA.		92.3038	0.218234	93.7726	0.378528	85.6972	0.0776203
PREDICTED: Mus musculus similar to Development and differentiation enhancing (LOC100045359), mRNA.		108.685	0.404851	100.982	0.943896	85.7787	0.0300838
Mus musculus R3H domain containing 2 (R3hdm2), mRNA. XM_899252 XM_899263 XM_899266 XM_899270 XM_899277 XM_899286 XM_907380 XM_920311 XM_920324 XM_920334 XM_920346 XM_920357 XM_920367 XM_920384 XM_920392 XM_920401 XM_920409 XM_920417 XM_920428 XM_920439 XM_920447	AU041262; MGC144089; 1300003K24Rik; mKIAA1002	103.565	0.557342	94.3751	0.441385	85.7988	0.154387
Mus musculus RAS p21 protein activator 1 (Rasa1), mRNA.	MGC7759; Gap; RasGAP; Rasa	97.7794	0.669755	97.2506	0.578141	85.8121	0.176843
PREDICTED: Mus musculus similar to MAD homolog 4 (Drosophila), transcript variant 1 (LOC100048076), mRNA.		97.5416	0.291772	89.5244	0.161389	85.8219	0.00398719
Mus musculus inner membrane protein, mitochondrial (Immt), nuclear gene encoding mitochondrial protein, mRNA.	1700082C19Rik; D830041H16Rik; HMP; P87/89; P89; P87	98.2304	0.683877	90.6533	0.159431	85.8438	0.13089
Mus musculus C1GALT1-specific chaperone 1 (C1galt1c1), mRNA.	C81205; 1500002I11Rik; AB030184	101.676	0.971015	102.396	0.909057	85.857	0.0340617
		104.178	0.596552	101.031	0.860539	85.8708	0.0603221
Mus musculus endoplasmic reticulum metallopeptidase 1 (Ermp1), mRNA.	mKIAA1815; D19Wsu12e; Fxna; MGC28180; D19Ertd410e	99.5966	0.860106	91.1465	0.129281	85.8778	0.0315917
Mus musculus translocase of outer mitochondrial membrane 70 homolog A (yeast) (Tomm70a), mRNA.	D16Ium22; Tom70; D16Wsu109e; D16Ium22e; mKIAA0719; 2610044B22Rik	96.2871	0.632561	89.4395	0.108529	85.8842	0.0900159
Mus musculus dedicator of cytokinesis 4 (Dock4), mRNA.	C030023J22; 5330406C03; 6330411N01Rik; mKIAA0716; AF263288	104.037	0.723542	87.1639	0.147681	85.894	0.0639572
Mus musculus family with sequence similarity 171, member B (Fam171b), mRNA.	RP23-141N19.4	93.4845	0.347462	85.8201	0.0409647	85.9034	0.0101335
Mus musculus COP9 (constitutive photomorphogenic) homolog, subunit 8 (Arabidopsis thaliana) (Cops8), mRNA.	Sgn8; 9430009J09Rik; AA408242; Csn8	106.581	0.340445	104.033	0.474733	85.9273	0.0314165
Mus musculus gamma-aminobutyric acid receptor associated protein (Gabarap), mRNA.		96.2312	0.117616	92.476	0.379671	85.9279	0.0854271
Mus musculus N-ethylmaleimide sensitive fusion protein attachment protein beta (Napb), mRNA.	b-SNAP; SNARE; I47; Brp14; E161	98.6537	0.660537	98.0904	0.635128	85.9287	0.105307
Mus musculus synaptotagmin IV (Syt4), mRNA.	SytIV	101.779	0.843024	101.979	0.856139	85.9555	0.136839
Mus musculus ataxin 10 (Atxn10), mRNA.	AI325283; Tex169; TEG-169; Sca10; C77170; E46	101.955	0.648799	97.6475	0.452692	85.961	0.0583403
Mus musculus RIKEN cDNA 1200009O22 gene (1200009O22Rik), mRNA.	AI316813; mKIAA0644	112.174	0.264783	98.7977	0.389051	85.9661	0.0518281
Mus musculus kelch-like 7 (Drosophila) (Klhl7), mRNA.	2700038B03Rik; D5Ertd363e; Klhl6; SBBI26	108.23	0.530159	114.726	0.200054	86.0685	0.0197531
Mus musculus splicing factor 4 (Sf4), mRNA.	5730496N02Rik	104.566	0.414783	95.2053	0.325507	86.0836	0.0451396
PREDICTED: Mus musculus similar to Matrin 3 (LOC100046320), misc RNA.		106.696	0.289285	99.1646	0.771488	86.1009	0.0866506
Mus musculus casein kinase 1, gamma 3 (Csnk1g3), mRNA.	C330049O21Rik; 3300002K07Rik	99.4261	0.902357	98.4551	0.838866	86.1111	0.0824562
Mus musculus ataxin 2 (Atxn2), mRNA.	AW544490; ATX2; 9630045M23Rik; Sca2	102.741	0.36118	98.7468	0.771249	86.133	0.0034718
Mus musculus endothelin receptor type B (Ednrb), mRNA.	ETb; s; ET-B; Sox10m1; ET>B<; AU022549	103.221	0.467841	97.2392	0.48532	86.1385	0.017449
Mus musculus transferrin receptor (Tfrc), mRNA.	Mtvr1; AU015758; AI195355; TFR; Trfr; p90; Mtvr-1; TFR1; E430033M20Rik; CD71; 2610028K12Rik; AI426448	109.984	0.532599	86.4731	0.0545234	86.2086	0.131396
Mus musculus dynein light chain Tctex-type 3 (Dynlt3), mRNA.	AU042796; Tcte1l; 2310075M16Rik	101.867	0.774186	100.279	0.949588	86.2108	0.0479342
Mus musculus transmembrane protein 121 (Tmem121), mRNA.	Hole; 2410008J05Rik	110.466	0.147615	104.463	0.485963	86.2148	0.0387253
Mus musculus family with sequence similarity 171, member A1 (Fam171a1), mRNA.	AA409679; RP23-60E18.1	112.194	0.0208591	101.59	0.960886	86.2397	0.408627
Mus musculus hydroxysteroid 11-beta dehydrogenase 1 (Hsd11b1), transcript variant 1, mRNA.		102.41	0.931884	98.9295	0.771115	86.2433	0.0808313
Mus musculus ribosomal protein S5 (Rps5), mRNA.	AA617411	97.0037	0.320935	88.939	0.0851989	86.2465	0.22052
Mus musculus GRP1 (general receptor for phosphoinositides 1)-associated scaffold protein (Grasp), mRNA.	tamalin	104.909	0.541327	87.6632	0.0150572	86.2472	0.169614
Mus musculus ADP-ribosylation factor-like 1 (Arl1), mRNA.	AU019749; 2310008D22Rik	99.7825	0.840925	99.6914	0.80235	86.2523	0.0428318
Mus musculus ribosomal protein L34 (Rpl34), transcript variant 1, mRNA.	1100001I22Rik; RPL34; MGC103270	103.926	0.45892	101.527	0.834498	86.2784	0.0114166
Mus musculus stearoyl-Coenzyme A desaturase 1 (Scd1), mRNA.	Scd-1; AI265570; SCD; AA589638; ab	104.403	0.639567	102.578	0.455875	86.2857	0.266696
Mus musculus DNA segment, Chr 10, Wayne State University 52, expressed (D10Wsu52e), mRNA.	AI463255; AI255213	105.586	0.682596	101.832	0.960466	86.2895	0.0063994
Mus musculus transmembrane protein 68 (Tmem68), mRNA.	2010300G19Rik; AA408325; AW123402	99.3842	0.796908	93.4381	0.0921695	86.2943	0.0056149
Mus musculus NADH dehydrogenase (ubiquinone) 1 beta subcomplex, 9 (Ndufb9), mRNA.	1190008J14Rik	95.6219	0.407472	93.0575	0.235345	86.3961	0.0638804
Mus musculus eukaryotic translation initiation factor 2, subunit 3, structural gene X-linked (Eif2s3x), mRNA.	AI314668; AA547477; AA409828; Eif-2gx	114	0.439949	107.905	0.666588	86.4573	0.200027
Mus musculus cDNA sequence BC008163 (BC008163), mRNA.	MGC11672; RP23-464L12.5	100.819	0.913484	94.0335	0.223566	86.4754	0.00289945
Mus musculus cytochrome c oxidase, subunit Va (Cox5a), nuclear gene encoding mitochondrial protein, mRNA.	CcOX; AA959768	105.518	0.830272	102.121	0.993099	86.5076	0.0197624
Mus musculus fibroblast growth factor 12 (Fgf12), transcript variant 2, mRNA.	Fhf1; AV114868	100.983	0.860647	95.8026	0.261936	86.5269	0.0160179
Mus musculus mannosidase, endo-alpha (Manea), mRNA.	4932703L02Rik	99.6833	0.958403	92.0988	0.402143	86.5328	0.0969715
Mus musculus DEAD (Asp-Glu-Ala-Asp) box polypeptide 1 (Ddx1), mRNA.	DBP-RB; AA409185	103.695	0.125334	101.377	0.943013	86.5365	0.0511812
Mus musculus SWI/SNF-related, matrix-associated actin-dependent regulator of chromatin, subfamily a, containing DEAD/H box 1 (Smarcad1), mRNA.	D6Pas1; mKIAA1122; AW226546; AV081750; Etl1	112.838	0.0384927	96.7876	0.482858	86.5372	0.0358146
Mus musculus transcription elongation factor A (SII)-like 8 (Tceal8), mRNA.	3930402F23Rik	102.967	0.55808	94.7599	0.103704	86.5439	0.0375821
Mus musculus insulin-like growth factor binding protein 6 (Igfbp6), mRNA.	IGFBP-6	105.385	0.631368	97.6846	0.663824	86.5581	0.119495
Mus musculus dihydrolipoamide dehydrogenase (Dld), mRNA.	AI746344; AI315664	99.9364	0.869838	96.97	0.696434	86.5735	0.0713472
Mus musculus DnaJ (Hsp40) homolog, subfamily B, member 9 (Dnajb9), mRNA.	AA673481; AW556981; mDj7; AA408011; Mdg1; AA673251; ERdj4	102.188	0.780565	100.199	0.976008	86.5788	0.00990632
Mus musculus pleiotropic regulator 1, PRL1 homolog (Arabidopsis) (Plrg1), mRNA.	C80566; AA958940	103.357	0.627428	98.1178	0.478577	86.5945	0.166745
Mus musculus HECT, UBA and WWE domain containing 1 (Huwe1), mRNA.	C80292; LASU1; Ureb1; AU041296; Ib772; Mule; C430014N20Rik; 5430439H10Rik	105.918	0.777817	93.9878	0.236523	86.6097	0.214662
Mus musculus RAB33B, member of RAS oncogene family (Rab33b), mRNA.		110.606	0.174681	104.684	0.525002	86.6219	0.0268231
		101.12	0.905573	99.1384	0.881374	86.6719	0.00347489
Mus musculus RIKEN cDNA 1810035L17 gene (1810035L17Rik), mRNA.		97.5317	0.5043	92.2558	0.233684	86.7059	0.0490395
Mus musculus ribosomal protein L39 (Rpl39), mRNA.	2810465O16Rik	101.093	0.576194	94.3941	0.240958	86.7091	0.022469
Mus musculus S100 calcium binding protein A13 (S100a13), mRNA.		99.1944	0.834599	93.8159	0.280048	86.724	0.224005
Mus musculus zinc finger protein 131 (Zfp131), mRNA.	AW558871; 2610109I01Rik; Znf131	96.4678	0.624527	93.2879	0.0797087	86.7443	0.141617
Mus musculus expressed sequence AI314180 (AI314180), mRNA.	AW558785; KIAA0368; BB181316; RP23-211P15.1; mKIAA0368	98.1345	0.756996	102.468	0.842887	86.7745	0.246367
Mus musculus RIKEN cDNA 1810030N24 gene (1810030N24Rik), mRNA.	RP23-76M15.5; 2810406B13Rik	104.287	0.176287	100.288	0.962356	86.7913	0.00189059
Mus musculus fumarate hydratase 1 (Fh1), mRNA.	Fh-1	103.614	0.521077	103.239	0.865458	86.7926	0.116024
Mus musculus endothelial differentiation, lysophosphatidic acid G-protein-coupled receptor, 2 (Edg2), mRNA.	AI326300; lpA1; vzg-1; Gpcr26; 5031439C20; Kdt2; MGC29102	102.388	0.98454	99.9801	0.829265	86.8021	0.134566
Mus musculus ATP synthase, H+ transporting, mitochondrial F1 complex, alpha subunit, isoform 1 (Atp5a1), nuclear gene encoding mitochondrial protein, mRNA.	Atpm; AI035633; D18Ertd206e; AL023067; AL022851	102.029	0.890981	97.1506	0.605328	86.8056	0.131513
Mus musculus N-acetylglucosamine-1-phosphate transferase, alpha and beta subunits (Gnptab), mRNA.	mKIAA1208; MGC79224; KIAA1208; EG432486	109.278	0.220086	97.9274	0.606074	86.8349	0.0191162
Mus musculus receptor accessory protein 3 (Reep3), mRNA.	AW742655; D10Ucla1; AI265725	111.196	0.48335	101.605	0.770364	86.8802	0.0542516
Mus musculus ribosomal protein S4, X-linked (Rps4x), mRNA.	MGC118104; Rps4-1; MGC102174; Rps4	99.4585	0.780874	94.5257	0.0318651	86.8977	0.0686274
Mus musculus plastin 3 (T-isoform) (Pls3), mRNA.	T-fimbrin; AL024105; AI115446	95.2379	0.445455	100.6	0.892767	86.928	0.175044
Mus musculus nudix (nucleoside diphosphate linked moiety X)-type motif 18 (Nudt18), mRNA.	MGC38179; BC036718	99.7281	0.846308	94.0394	0.127691	86.9393	0.182873
Mus musculus zinc finger protein 37 (Zfp37), mRNA.	Tzn; Zfp-37; AV042165	111.755	0.230622	98.8494	0.860771	86.9473	0.134272
Mus musculus ADP-ribosylation factor 2 (Arf2), mRNA.		99.8155	0.947728	101.145	0.624143	86.9495	0.0400949
Mus musculus ATP synthase, H+ transporting, mitochondrial F1 complex, gamma polypeptide 1 (Atp5c1), mRNA.	1700094F02Rik	95.2028	0.0967953	99.4265	0.868773	86.9535	0.0471286
Mus musculus potassium channel, subfamily K, member 2 (Kcnk2), mRNA.	A430027H14Rik; AI848635; TREK-1	98.8822	0.73951	97.3943	0.422719	86.9771	0.0197931
PREDICTED: Mus musculus similar to ribosomal protein L37a (LOC100047998), mRNA.		92.4856	0.140566	96.1503	0.470685	87.0084	0.0544906
Mus musculus hypothetical LOC329575 (LOC329575), mRNA.		107.211	0.140664	106.697	0.427862	87.0269	0.0078631
Mus musculus heparan sulfate (glucosamine) 3-O-sulfotransferase 1 (Hs3st1), mRNA.	Hsg3ost; 3-OST; D5Wsu110e	102.166	0.798088	82.1367	0.0281486	87.0493	0.187011
Mus musculus RIKEN cDNA 6330409N04 gene (6330409N04Rik), mRNA.		110.673	0.17377	104.123	0.614698	87.0891	0.0188484
Mus musculus coatomer protein complex, subunit beta 2 (beta prime) (Copb2), mRNA.	AI256832	97.3057	0.364596	94.461	0.355885	87.1157	0.0175682
Mus musculus schwannomin interacting protein 1 (Schip1), mRNA.	SCHIP-1; Nf2ip	97.4684	0.242681	98.2944	0.75274	87.118	0.205906
Mus musculus transmembrane protein 19 (Tmem19), mRNA.	2810428F02Rik; AW125171	102.723	0.620902	96.4544	0.18339	87.1219	0.0181571
Mus musculus pyrophosphatase (inorganic) 1 (Ppa1), mRNA.	2010317E03Rik; Pyp	94.0206	0.217417	94.0255	0.239078	87.1222	0.0379307
Mus musculus copine IV (Cpne4), mRNA.	4933406O10Rik; 3632411M23Rik	107.761	0.488736	90.6073	0.306003	87.1474	0.083084
Mus musculus guanine nucleotide binding protein, alpha q polypeptide (Gnaq), mRNA.	Dsk10; 6230401I02Rik; Galphaq; Dsk1; AA408290; 1110005L02Rik; Gq; AW060788	102.022	0.655799	99.5692	0.74893	87.1502	0.168732
		100.454	0.940417	95.57	0.420791	87.1517	0.131076
Mus musculus F-box and leucine-rich repeat protein 4 (Fbxl4), mRNA.	4732456I21; FBL4; FBL5; AI836810	116.072	0.0587271	106.325	0.605097	87.2354	0.187541
Mus musculus RIKEN cDNA 2810003C17 gene (2810003C17Rik), mRNA.	C87647; AI043124; MGC30545; Iba2	107.085	0.328073	90.8365	0.129859	87.2413	0.134934
Mus musculus ring finger protein 144A (Rnf144a), transcript variant 2, mRNA.	AI316797; Ubce7ip4; UIP4	95.9698	0.586899	91.0346	0.138131	87.2468	0.0443119
Mus musculus COP9 (constitutive photomorphogenic) homolog, subunit 6 (Arabidopsis thaliana) (Cops6), mRNA.	Sgn3; VIP/MOV34	102.002	0.770746	97.2636	0.529107	87.2682	0.0382887
Mus musculus transcription elongation factor A (SII)-like 1 (Tceal1), mRNA.	P21; MGC18752; BC011290; SIIR; pp21; MGC102312; 0610011M09Rik	100.638	0.951641	95.2093	0.272007	87.2738	0.0150582
		108.205	0.529291	108.292	0.689647	87.2786	0.168555
Mus musculus arylsulfatase B (Arsb), mRNA.	As-1r; Asr-1; As-1t; As1-r; 1110007C02Rik; As1-s; As-1; As1-t; As-1s; Ast-1; As1; AI480648	101.21	0.876319	88.885	0.226971	87.2907	0.117389
Mus musculus hypoxanthine guanine phosphoribosyl transferase 1 (Hprt1), mRNA.	C81579; MGC103149; Hprt; HPGRT	100.189	0.945607	97.8757	0.550886	87.3141	0.0625639
Mus musculus nanos homolog 1 (Drosophila) (Nanos1), mRNA.		97.6803	0.328667	83.9049	0.0536305	87.3265	0.0211961
Mus musculus ATP synthase, H+ transporting, mitochondrial F1 complex, O subunit (Atp5o), nuclear gene encoding mitochondrial protein, mRNA.	D12Wsu28e; OSCP; ATPO	97.6432	0.637535	88.3247	0.0509236	87.3345	0.110499
Mus musculus partner of NOB1 homolog (S. cerevisiae) (Pno1), mRNA.	AA407421; AU015468; 1810003N24Rik; RP23-32H19.2; AU019495; AU042323	97.3889	0.622458	98.6879	0.781869	87.3546	0.00965627
Mus musculus YTH domain family 2 (Ythdf2), mRNA.	HGRG8; NY-REN-2; 9430020E02Rik	106.29	0.384569	100.829	0.67551	87.3628	0.0064202
Mus musculus ATP synthase, H+ transporting, mitochondrial F0 complex, subunit g (Atp5l), nuclear gene encoding mitochondrial protein, mRNA.	4933437C06Rik; MGC107547; MGC107313	104.335	0.425443	103.402	0.789498	87.3796	0.0874652
Mus musculus DNA segment, Chr 12, ERATO Doi 553, expressed (D12Ertd553e), mRNA.	2410157M17Rik; 9630047E15	107.924	0.303272	96.4657	0.554389	87.3864	0.00029011
PREDICTED: Mus musculus similar to SMAP1 (LOC100046746), mRNA.		100.427	0.971166	99.9878	0.910209	87.4026	0.0769534
		95.6869	0.258141	88.6857	0.0806048	87.4114	0.130151
Mus musculus reprimo-like (Rprml), mRNA.	AW049332	98.7063	0.85432	81.0312	0.0204571	87.4629	0.195123
Mus musculus patatin-like phospholipase domain containing 8 (Pnpla8), mRNA.	MGC150064; AI467579; Ipla2(gamma); 1200006O19Rik	99.8044	0.826397	98.5527	0.783588	87.4716	0.00702049
Mus musculus syndecan 2 (Sdc2), mRNA.	AA960457; Synd2; syndecan-2; 4833414L08Rik; Hspg1	101.023	0.969325	100.553	0.968024	87.4924	0.0142371
Mus musculus serine/arginine-rich protein specific kinase 1 (Srpk1), mRNA.	AU017960	97.1508	0.369015	83.382	0.0414089	87.501	0.063647
Mus musculus phosphatidylinositol glycan anchor biosynthesis, class Z (Pigz), mRNA.	F630022B06Rik	107.156	0.323869	90.3539	0.278938	87.5065	0.200177
Mus musculus methionyl aminopeptidase 1 (Metap1), mRNA.	KIAA0094; AW047992; mKIAA0094; 1700029C17Rik	98.5511	0.694314	91.7866	0.127457	87.5595	0.0505363
Mus musculus jumonji domain containing 1A (Jmjd1a), transcript variant 1, mRNA. XM_895834 XM_895843 XM_895849 XM_895856 XM_895859 XM_895866 XM_895873 XM_909665 XM_921390 XM_921393 XM_921399 XM_921405 XM_921412 XM_921421 XM_921426 XM_921433 XM_921440 XM_921445 XM_921451	Jmjd1; Tsga; 1700105C21Rik; TGSA; C230043E16Rik; mKIAA0742	109.484	0.150892	101.429	0.824401	87.5665	0.0397032
Mus musculus calcium channel, voltage-dependent, gamma subunit 3 (Cacng3), mRNA.		90.2123	0.204243	81.8351	0.0706007	87.5767	0.0975246
Mus musculus NADH dehydrogenase (ubiquinone) 1 beta subcomplex, 5 (Ndufb5), nuclear gene encoding mitochondrial protein, mRNA.	SGDH; 0610007D05Rik; AU015782	101.344	0.999041	96.4825	0.101074	87.5808	0.110455
Mus musculus myocyte enhancer factor 2C (Mef2c), mRNA.	AV011172; 5430401D19Rik; 9930028G15Rik	93.4071	0.430701	98.5446	0.73519	87.6042	0.120032
Mus musculus abl-interactor 1 (Abi1), transcript variant 1, mRNA.	NAP1; E3B1; MGC6064; Ssh3bp1	98.1959	0.669814	99.0945	0.841484	87.6196	0.0299677
Mus musculus RAB5C, member RAS oncogene family (Rab5c), mRNA.	AI326010; Rabl	98.295	0.513033	99.5265	0.794177	87.6323	0.11279
Mus musculus TAF9B RNA polymerase II, TATA box binding protein (TBP)-associated factor (Taf9b), mRNA.	Taf9l; BC066223	100.018	0.939119	96.4647	0.548037	87.6507	0.0206433
Mus musculus MAP/microtubule affinity-regulating kinase 1 (Mark1), mRNA.	Emk3; KIAA1477; mKIAA1477; B930025N23Rik; AW491150	105.323	0.147587	93.685	0.334231	87.6656	0.0599723
Mus musculus interleukin 18 (Il18), mRNA.	Il-18; Igif	108.766	0.25278	106.433	0.311988	87.6903	0.0723025
Mus musculus zinc finger E-box binding homeobox 1 (Zeb1), mRNA.	Zfhx1a; MEB1; ZEB; [delta]EF1; 3110032K11Rik; Zfhep; BZP; Zfx1a; Zfx1ha; AREB6; Tcf8; Tcf18; Nil2	102.861	0.970102	95.7278	0.299583	87.6995	0.0614275
Mus musculus solute carrier family 25 (mitochondrial carrier), member 18 (Slc25a18), mRNA.	MGC151205; AW125787; 1500015I14Rik	101.66	0.905106	94.0291	0.298575	87.7097	0.149744
Mus musculus low density lipoprotein receptor-related protein 11 (Lrp11), mRNA.	1700034J19Rik; 9830160H19Rik; 6330533B21	96.0456	0.321196	92.9777	0.105528	87.729	0.0795806
Mus musculus mitogen activated protein kinase kinase 4 (Map2k4), mRNA.	MEK4; Serk1; MKK4; Sek1; JNKK1; PRKMK4	101.609	0.818104	90.5435	0.233157	87.7301	0.0553637
Mus musculus expressed sequence AU022870 (AU022870), mRNA.	MGC56855	100.206	0.974558	95.3124	0.414588	87.7714	0.0277521
Mus musculus t-complex protein 1 (Tcp1), mRNA.	p63; Tcp-1; Ccta; TRic; Tp63; c-cpn; CCT; Cct1; AI528772	112.114	0.0887494	112.671	0.0141865	87.7758	0.0800754
Mus musculus RIKEN cDNA 5730410E15 gene (5730410E15Rik), transcript variant c, mRNA.	KIAA1472; A830027B17Rik; Sybu; mKIAA1472; Golsyn	103.722	0.304719	88.5238	0.0813915	87.7797	0.0996045
Mus musculus solute carrier family 2 (facilitated glucose transporter), member 13 (Slc2a13), mRNA.	AI505012; A630029G22Rik; 6530403A04; Gm308	109.993	0.208162	99.858	0.954438	87.7808	0.0421824
Mus musculus fumarylacetoacetate hydrolase domain containing 1 (Fahd1), nuclear gene encoding mitochondrial protein, mRNA.	AV002085; 1110025H10Rik	104.274	0.192472	92.5335	0.0989044	87.7845	0.0108901
Mus musculus RIKEN cDNA B930041F14 gene (B930041F14Rik), mRNA.	MNCb-3966	110.183	0.34699	97.3965	0.67033	87.8057	0.0757402
Mus musculus SEC61, gamma subunit (Sec61g), mRNA.		98.9846	0.793463	97.566	0.739749	87.8525	0.0169809
Mus musculus zinc finger protein 354A (Zfp354a), mRNA.	kid1; AW488485; Tcf17; MGC91222	100.732	0.972338	89.088	0.173067	87.8554	0.0665198
Mus musculus N-acetyltransferase 5 (ARD1 homolog, S. cerevisiae) (Nat5), mRNA.	D2Ertd186e; MGC144325; AU041458; 1500004D14Rik; 2900026I01Rik	106.505	0.161115	97.9796	0.373077	87.8695	0.00338233
Mus musculus zinc finger protein 263 (Zfp263), mRNA.	AU020888; 1200014J04Rik; NT2; AI326880	104.08	0.785195	99.8533	0.877578	87.887	0.073597
Mus musculus neuropilin 1 (Nrp1), mRNA.	Npn1; Nrp; NP-1; C530029I03; NPN-1	102.426	0.822481	83.2751	0.0496584	87.9195	0.0274699
Mus musculus very low density lipoprotein receptor (Vldlr), mRNA.	AI451093; AA408956; AW047288	102.904	0.775741	95.4053	0.230733	87.9377	0.030077
Mus musculus RIKEN cDNA 2810021B07 gene (2810021B07Rik), mRNA.	MGC143487; C330007M08Rik	102.059	0.604055	89.1139	0.129632	87.9568	0.221404
Mus musculus tetraspanin 2 (Tspan2), mRNA.	AW048009; B230119D02Rik; 6330415F13Rik	104.952	0.700096	104.408	0.513843	87.9582	0.231228
Mus musculus succinate dehydrogenase complex, subunit B, iron sulfur (Ip) (Sdhb), nuclear gene encoding mitochondrial protein, mRNA.	0710008N11Rik	96.4276	0.468151	94.94	0.0797011	87.9618	0.0348481
Mus musculus RAB6, member RAS oncogene family (Rab6), mRNA.	AA419671; 2610028L11Rik	99.995	0.971097	94.1891	0.314482	87.9702	0.00626613
Mus musculus histidine triad nucleotide binding protein 1 (Hint1), mRNA.	PKCI-1; Ipk1; PRKCNH1; AA673479; Hint	104.725	0.650958	100.166	0.814883	87.9798	0.108626
Mus musculus embigin (Emb), mRNA.	MGC21425; Gp70; AL022799	108.899	0.667005	103.393	0.97159	87.9803	0.119344
Mus musculus citrate synthase (Cs), nuclear gene encoding mitochondrial protein, mRNA.	2610511A05Rik; 9030605P22Rik; Cis	110.763	0.194439	98.849	0.655307	87.9854	0.0830642
Mus musculus keratin 10 (Krt10), mRNA.	K1C1; K10; Krt1-10; D130054E02Rik; Krt-1.10	96.2555	0.30276	92.9808	0.198669	87.9855	0.121707
Mus musculus guanine nucleotide binding protein (G protein), gamma 10 (Gng10), mRNA.	AV006524	100.717	0.745684	98.0828	0.757647	87.9887	0.0123012
Mus musculus ELAV (embryonic lethal, abnormal vision, Drosophila)-like 1 (Hu antigen R) (Elavl1), mRNA.	HUR; 2410055N02Rik; W91709; Hua	106.936	0.249493	104.309	0.671822	88.0123	0.0562511
Mus musculus malic enzyme 2, NAD(+)-dependent, mitochondrial (Me2), nuclear gene encoding mitochondrial protein, mRNA.	D030040L20Rik; NAD-ME; AW120568	106.792	0.416478	96.3759	0.56403	88.0339	0.0294853
Mus musculus integrator complex subunit 7 (Ints7), mRNA.	5930412E23Rik	107.152	0.10133	99.5271	0.969364	88.0557	0.0518597
Mus musculus solute carrier family 39 (zinc transporter), member 10 (Slc39a10), mRNA.	mKIAA1265; 2900042E17Rik; 5430433I10	102.249	0.821996	91.9484	0.357262	88.0605	0.0684885
Mus musculus ankyrin repeat and SOCS box-containing 8 (Asb8), mRNA.	C430011H06Rik; AI788835; 4930539L19Rik	107.057	0.246269	106.957	0.329105	88.0666	0.0137035
Mus musculus DAZ associated protein 2 (Dazap2), mRNA.	Brbp; AI314727; mKIAA0058; MGC25222; Prtb; gt6-12	98.3123	0.706286	93.9351	0.2961	88.0902	0.0710958
Mus musculus cystatin C (Cst3), mRNA.	CysC	102.329	0.288798	105.03	0.0282343	88.1147	0.0117527
Mus musculus transmembrane protein 56 (Tmem56), mRNA.	C730036B01Rik; AW109744; 4930577M16Rik; AU018104	95.8078	0.309753	96.0353	0.522187	88.1149	0.245126
Mus musculus COP9 (constitutive photomorphogenic) homolog, subunit 4 (Arabidopsis thaliana) (Cops4), mRNA.	MGC151203; MGC151177; AW208976; D5Ertd774e	103.189	0.443898	96.0911	0.193604	88.1227	0.0448192
Mus musculus RIKEN cDNA 9630031F12 gene (9630031F12Rik), mRNA.	KIAA1276; AB041544	109.752	0.636655	94.9146	0.38693	88.1239	0.20527
Mus musculus myotubularin related protein 12 (Mtmr12), mRNA.	C730015A02Rik; 3Pap; 4932703C11; mKIAA1682; Pip3ap	112.642	0.145211	108.85	0.638995	88.1401	0.149244
Mus musculus glycosyltransferase-like domain containing 1 (Gtdc1), mRNA.	E330008O22Rik	104.013	0.627152	101.576	0.925133	88.1417	0.12628
Mus musculus mitochondrial ribosomal protein S15 (Mrps15), nuclear gene encoding mitochondrial protein, mRNA.	Mprs15; 1500003E24Rik; 2410002B11Rik	98.1281	0.600056	104.855	0.611637	88.158	0.00950192
PREDICTED: Mus musculus hypothetical protein LOC100044170 (LOC100044170), mRNA.		108.321	0.311422	106.664	0.133758	88.1706	0.0837525
Mus musculus nucleosome assembly protein 1-like 3 (Nap1l3), mRNA.	MB20	107.504	0.14299	104.751	0.407832	88.187	0.0161724
Mus musculus 4-aminobutyrate aminotransferase (Abat), nuclear gene encoding mitochondrial protein, mRNA.	X61497; 9630038C02Rik; I54; AI255750; GABA-T	105.637	0.466452	104.487	0.398105	88.1969	0.162721
Mus musculus transforming growth factor, beta receptor II (Tgfbr2), transcript variant 1, mRNA.	1110020H15Rik; AU042018; TbetaRII; RIIDN; TbetaR-II; DNIIR	104.794	0.490068	89.7942	0.0163286	88.1987	0.0536479
Mus musculus cyclin G2 (Ccng2), mRNA.	MGC113793	103.482	0.588716	105.971	0.677012	88.2086	0.0186139
Mus musculus tachykinin 1 (Tac1), mRNA.	PPT-A; NK-1; NK1; 4930528L02Rik; MGC151458; SP; Nkna	104.942	0.383743	104.409	0.797791	88.2142	0.115326
Mus musculus RIKEN cDNA 5730494M16 gene (5730494M16Rik), mRNA.	5730437P09Rik; MGC91164; AI666318	100.656	0.871641	92.8324	0.0627833	88.2255	0.0966562
		102.356	0.859668	90.9895	0.0786892	88.2323	0.0308101
Mus musculus zinc finger, AN1-type domain 6 (Zfand6), mRNA.	Za20d3; Awp1; 3110005P07Rik	97.86	0.595891	96.2221	0.404255	88.2423	0.0303313
Mus musculus peripheral myelin protein 22 (Pmp22), mRNA.	22kDa; Tr; HNPP; Gas-3; trembler	99.7527	0.882021	100.59	0.991942	88.2583	0.0812469
		95.0434	0.494633	96.442	0.634358	88.2606	0.0361799
Mus musculus tumor susceptibility gene 101 (Tsg101), mRNA.	CC2; AI255943	102.287	0.787083	101.16	0.996234	88.2667	0.205781
Mus musculus zinc fingers and homeoboxes 1 (Zhx1), transcript variant 1, mRNA.	mKIAA4149; KIAA4149	103.562	0.378812	99.0889	0.687467	88.2694	0.000621024
Mus musculus F-box protein 33 (Fbxo33), mRNA.	AI642135; 5730501N20Rik	100.838	0.868082	98.9131	0.802878	88.3072	0.0319815
Mus musculus roundabout homolog 1 (Drosophila) (Robo1), mRNA.	AW742721; AW494633; DUTT1	103.785	0.7258	99.3812	0.941389	88.3075	0.0479054
Mus musculus glycerol phosphate dehydrogenase 2, mitochondrial (Gpd2), nuclear gene encoding mitochondrial protein, mRNA.	AW494132; AA408484; TISP38; GPDH; Gpd-m; Gdm1; Gpdh-m; AI448216; AU021455	100.811	0.984377	92.8	0.439343	88.3122	0.0747835
Mus musculus WD repeats and SOF domain containing 1 (Wdsof1), mRNA.	Gm83; MGC65348	100.009	0.975905	94.5021	0.357084	88.3146	0.258165
Mus musculus Rho, GDP dissociation inhibitor (GDI) beta (Arhgdib), mRNA.	Ly-GDI; Gdid4; D4	98.9479	0.629158	97.878	0.776658	88.3333	0.00634331
Mus musculus peroxisome biogenesis factor 2 (Pex2), mRNA.	35kDa; PMP35; PEX2; D3Ertd138e	108.935	0.000768695	96.2014	0.367017	88.3347	0.0342765
Mus musculus tousled-like kinase 1 (Tlk1), mRNA. XM_001002220 XM_982936 XM_982971 XM_983010 XM_983048 XM_983091 XM_983131	4930545J15Rik	93.6891	0.238199	95.8297	0.621621	88.3403	0.0368679
Mus musculus FERM and PDZ domain containing 4 (Frmpd4), mRNA.	Gm196; Pdzk10; Pdzd10	110.441	0.260695	100.256	0.94949	88.3586	0.0829559
Mus musculus leucine rich repeat and fibronectin type III domain containing 3 (Lrfn3), mRNA.	SALM4; A530045B06Rik	113.752	0.154371	91.6911	0.438112	88.3612	0.360954
		103.301	0.596558	95.133	0.198247	88.366	0.142918
Mus musculus microtubule-associated protein, RP/EB family, member 2 (Mapre2), mRNA.	RP1; EB1; C820009F03Rik; AI314113; D18Abb1e; EB2	101.696	0.883222	103.699	0.688163	88.3824	0.0657054
Mus musculus peroxiredoxin 1 (Prdx1), mRNA.	PrxI; MSP23; Tdpx2; PAG; OSF-3; Paga; TPx-A; TDX2; NkefA	111.296	0.122125	102.228	0.661709	88.3836	0.0376652
Mus musculus H3 histone, family 3A (H3f3a), mRNA.	H3.3A; MGC102150	101.159	0.759315	97.5205	0.621458	88.4158	0.0305637
Mus musculus VGF nerve growth factor inducible (Vgf), mRNA.	Gm1052	92.0225	0.256527	81.5104	0.0323089	88.442	0.196374
Mus musculus DEAD (Asp-Glu-Ala-Asp) box polypeptide 52 (Ddx52), mRNA.	2700029C06Rik; ROK1	105.923	0.308367	97.8446	0.535782	88.4452	0.106485
Mus musculus enolase-phosphatase 1 (Enoph1), mRNA.	BB183658; 2310057D15Rik; C81437	101.135	0.917466	95.8385	0.528775	88.4735	0.0425315
Mus musculus coiled-coil domain containing 56 (Ccdc56), mRNA.	1810033A19Rik; D11Ertd99e; HSPC009	99.4593	0.807589	87.5175	0.000847035	88.4882	0.0683626
Mus musculus pleckstrin homology domain containing, family F (with FYVE domain) member 2 (Plekhf2), mRNA.	AA673237; ZFYVE18; 1110070J07Rik	106.601	0.155764	96.2779	0.448445	88.4928	0.0329475
Mus musculus mitochondrial ribosomal protein L22 (Mrpl22), nuclear gene encoding mitochondrial protein, mRNA.	HSPC158; MRP-L25; RP24-499A8.2; Rpml25; E030011D16Rik	100.451	0.899263	100.329	0.955447	88.495	0.15959
Mus musculus coronin, actin binding protein 1A (Coro1a), mRNA.	TACO; p57; Clabp	98.0893	0.688118	86.3479	0.0723143	88.5147	0.146536
Mus musculus neurofilament, medium polypeptide (Nefm), mRNA.	NF165; NF160; Nfm; NF-M; Nef3	88.0463	0.044245	91.7151	0.17345	88.5343	0.0503164
Mus musculus N-myc downstream regulated gene 1 (Ndrg1), mRNA.	CMT4D; Ndrl; Ndr1; RTP; PROXY1; NMSL; TDD5; CAP43; HMSNL; DRG1	100.201	0.982391	88.6627	0.181909	88.5546	0.172441
Mus musculus ring finger protein 11 (Rnf11), mRNA.		101.908	0.848361	99.6431	0.872394	88.5566	0.0965134
Mus musculus malignant T cell amplified sequence 1 (Mcts1), mRNA.	MCT-1; 1500019M23Rik	104.482	0.349133	105.706	0.115868	88.5575	0.128917
PREDICTED: Mus musculus similar to ribosomal protein L23a (LOC100039571), mRNA.		98.1796	0.627653	96.6136	0.380087	88.5576	0.0596198
Mus musculus male-specific lethal 3-like 2 (Drosophila) (Msl3l2), non-coding RNA.		104.131	0.534006	96.6141	0.590732	88.5696	0.092356
Mus musculus caveolin 1, caveolae protein (Cav1), mRNA.	Cav; Cav-1	103.638	0.522691	94.2744	0.328823	88.5734	0.207237
Mus musculus adaptor-related protein complex AP-4, sigma 1 (Ap4s1), mRNA.	AI314282	98.5387	0.571075	96.832	0.587464	88.6031	0.0173481
Mus musculus myosin VI (Myo6), mRNA.	BC029719; sv	107.512	0.439388	105.396	0.483039	88.6099	0.198255
Mus musculus adaptor protein, phosphotyrosine interaction, PH domain and leucine zipper containing 2 (Appl2), mRNA.	Dip3b	111.154	0.174347	102.401	0.873259	88.6262	0.085831
Mus musculus ribosomal protein L27 (Rpl27), mRNA.	MGC103134	96.1448	0.264257	96.8654	0.248114	88.6299	0.170237
Mus musculus eukaryotic translation initiation factor 2a (Eif2a), mRNA.	D030048D22; D3Ertd194e; MGC105246	103.919	0.485084	99.9615	0.929229	88.6554	0.0548644
Mus musculus opioid growth factor receptor-like 1 (Ogfrl1), mRNA.	2210417C17Rik	97.387	0.637108	89.6148	0.326081	88.6667	0.0915961
Mus musculus carbonic anhydrase 2 (Car2), mRNA.	Lvtw-5; CAII; AI131712; Car-2; Ltw-5	104.129	0.186267	86.7521	0.0826561	88.6751	0.0096035
Mus musculus cysteine and glycine-rich protein 1 (Csrp1), mRNA.	AA959891; CRP1; Csrp; AA408841; AW545626	106.018	0.479258	95.4407	0.252617	88.6896	0.0348115
Mus musculus v-crk sarcoma virus CT10 oncogene homolog (avian) (Crk), mRNA.	Crk-II; Crk-III; Crko; Crkol; Crk-I; CrkIII; Crk3	104.228	0.454698	96.0931	0.29214	88.7179	0.0691395
Mus musculus WASP family 1 (Wasf1), mRNA.	WAVE-1; WAVE; AI838537; Scar; AI195380	98.4554	0.725578	97.1853	0.319141	88.725	0.0360375
Mus musculus cysteine-serine-rich nuclear protein 3 (Csnrp3), mRNA.	RP23-306G16.1; Mbu1; taip-2	100.329	0.947092	101.831	0.472498	88.7293	0.0127227
Mus musculus nucleophosmin 1 (Npm1), mRNA.	MGC102162; NO38; B23; MGC107291	103.501	0.296583	107.57	0.332542	88.7364	0.195494
Mus musculus SERTA domain containing 4 (Sertad4), mRNA.	C130018M11Rik; 4833404A09	106.593	0.350764	98.4035	0.72246	88.7446	0.119211
Mus musculus RIKEN cDNA 4933411K20 gene (4933411K20Rik), mRNA.	mKIAA1430; 1110068E21Rik; AW049273	109.558	0.323259	102.62	0.49981	88.7454	0.0249035
PREDICTED: Mus musculus similar to fibronectin leucine rich transmembrane protein 3, transcript variant 1 (LOC100048721), mRNA.		101.531	0.745122	106.457	0.464977	88.7496	0.141452
PREDICTED: Mus musculus similar to brain protein 44 (LOC100044087), misc RNA.		101.029	0.979108	94.6276	0.354897	88.7548	0.0110569
Mus musculus peroxisomal biogenesis factor 3 (Pex3), mRNA.	2900010N04Rik; 1700014F15Rik; 2810027F19Rik	97.8896	0.551068	91.8272	0.0126145	88.7735	0.064381
Mus musculus potassium channel tetramerisation domain containing 12 (Kctd12), mRNA.	AW538430; Pfetin; AU046135; Pfet1	103.614	0.578534	103.853	0.729527	88.7769	0.0532698
Mus musculus ribosomal protein L7a (Rpl7a), mRNA.	Surf-3; MGC103146; Surf3	101.989	0.932395	101.097	0.986789	88.7875	0.132198
Mus musculus RIKEN cDNA 1810049H13 gene (1810049H13Rik), mRNA.	RP23-82I5.9	103.726	0.306954	88.8448	0.0193598	88.8072	0.00931271
Mus musculus protocadherin 17 (Pcdh17), mRNA.	Gm78; C030033F14Rik	100.279	0.943963	102.032	0.883485	88.8146	0.0867104
Mus musculus RIKEN cDNA 2310045A20 gene (2310045A20Rik), mRNA.	AI429585; mKIAA0746	101.48	0.940842	98.972	0.798037	88.821	0.213568
Mus musculus thiosulfate sulfurtransferase, mitochondrial (Tst), nuclear gene encoding mitochondrial protein, mRNA.	Rhodanese	101.268	0.787313	91.8485	0.0385725	88.8317	0.187102
Mus musculus sortilin-related receptor, LDLR class A repeats-containing (Sorl1), mRNA.	AW261561; AI596264; mSorLA; LR11; 2900010L19Rik; gp250	113.61	0.435203	107.835	0.599288	88.8371	0.131215
Mus musculus factor 8-associated gene A (F8a), mRNA.	AI852759; DXUcsf1	98.3722	0.555716	90.4362	0.0182718	88.8436	0.149546
Mus musculus protocadherin alpha 6 (Pcdha6), mRNA.	CNR; Cnr2; Crnr2	99.2186	0.896445	93.2997	0.0766013	88.8445	0.12176
Mus musculus serine (or cysteine) peptidase inhibitor, clade E, member 2 (Serpine2), mRNA.	PAI-1; PN-1; PI7; B230326M24Rik; Spi4	101.051	0.977271	97.2122	0.649717	88.8908	0.275306
Mus musculus HECT domain and ankyrin repeat containing, E3 ubiquitin protein ligase 1 (Hace1), mRNA.	A730034A22Rik; mKIAA1320; KIAA1320; BC025474; 1700042J16Rik	102.038	0.993153	101.688	0.98354	88.8945	0.265627
Mus musculus proline rich region 18 (Prr18), mRNA.	9630019K15Rik	107.408	0.296318	94.9868	0.508929	88.9081	0.211186
Mus musculus ATPase, H+ transporting, lysosomal V1 subunit D (Atp6v1d), mRNA.	Atp6m; VATD; Vma8; 1110004P10Rik	94.4512	0.244599	95.9555	0.365424	88.9231	0.211787
Mus musculus netrin G1 (Ntng1), mRNA.	Lmnt1; AI853992; A930010C08Rik; MGC99878	117.897	0.0332819	100.318	0.825267	88.9265	0.334475
Mus musculus ribosomal protein S3 (Rps3), mRNA.	D7Ertd795e; Rs_3	99.914	0.995144	100.512	0.854975	88.9359	0.0257341
Mus musculus NADH dehydrogenase (ubiquinone) flavoprotein 2 (Ndufv2), mRNA. XM_981927 XM_981966	2900010C23Rik	98.687	0.73648	100.989	0.961231	88.9369	0.0337337
Mus musculus transmembrane protein 63a (Tmem63a), mRNA.	MGC25803; MGC11687; Tmem64a; BC014795	102.255	0.972893	89.7135	0.142184	88.9388	0.05541
Mus musculus ganglioside-induced differentiation-associated-protein 1 (Gdap1), mRNA.		103.639	0.286216	103.481	0.448184	88.9571	0.0158337
Mus musculus mitogen-activated protein kinase kinase kinase 7 interacting protein 3 (Map3k7ip3), mRNA.	KIAA4135; 4921526G09Rik; mKIAA4135; RP23-181A7.1	102.553	0.551916	100.472	0.969672	88.9649	0.0750895
Mus musculus tumor protein D52 (Tpd52), transcript variant 3, mRNA.	mD52; AI043038	99.8409	0.991541	99.2811	0.617126	88.9737	0.0609517
Mus musculus synaptogyrin 1 (Syngr1), transcript variant 1b, mRNA.	p29; R75468; Syngr1b	108.683	0.0647837	98.7148	0.771439	88.9765	0.0426892
Mus musculus methyltransferase like 9 (Mettl9), mRNA.	0610012D09Rik; Drev; AA517660; MNCb-5680	100.917	0.988001	99.3685	0.829028	88.9787	0.0355294
Mus musculus B-cell receptor-associated protein 29 (Bcap29), mRNA.	Bap29; AW208404	100.013	0.981287	94.4245	0.286282	88.9965	0.0166298
Mus musculus BTB (POZ) domain containing 1 (Btbd1), mRNA.	1190005H08Rik; MGC37676	98.8421	0.822244	94.6227	0.465111	89.007	0.0920267
Mus musculus protein-L-isoaspartate (D-aspartate) O-methyltransferase 1 (Pcmt1), mRNA.	PIMT; C79501	101.293	0.862465	99.8982	0.889673	89.0136	0.0650286
Mus musculus mitochondrial ribosomal protein L52 (Mrpl52), nuclear gene encoding mitochondrial protein, mRNA.	1110047B07Rik	93.3823	0.141237	100.691	0.860444	89.02	0.0179974
Mus musculus ADP-ribosylation factor-like 3 (Arl3), mRNA.		96.755	0.19464	101.554	0.909965	89.0354	0.0599419
Mus musculus ATPase, H+ transporting, lysosomal V1 subunit A (Atp6v1a), mRNA.	AI647066; Atp6a2; Atp6a1; VA68; Atp6v1a1; VPP2	95.7662	0.6271	90.5142	0.284417	89.0537	0.00393259
PREDICTED: Mus musculus similar to SG2NA beta (LOC100047794), misc RNA.		108.981	0.418262	98.4573	0.790722	89.0564	0.0361496
Mus musculus inositol 1,4,5-triphosphate receptor 1 (Itpr1), mRNA.	Itpr-1; IP3R1; InsP3R; opt; Ip3r; P400; Pcp-1; D6Pas2; Pcp1	104.521	0.462234	99.0272	0.807005	89.0699	0.00541058
Mus musculus ubiquitin-like 3 (Ubl3), mRNA.	HCG; AW108023	95.3886	0.243819	93.8804	0.170899	89.0701	0.186003
Mus musculus choline kinase alpha (Chka), transcript variant 2, mRNA.	Chetk-alpha; ChoK; EtnK-alpha; Chk	120.855	0.407959	104.969	0.0813588	89.0732	0.410037
Mus musculus ubiquitin-like modifier activating enzyme 2 (Uba2), mRNA.	Ubl1a2; UBA2; Arx; UBA1; AA986091; Uble1b	106.352	0.309017	101.142	0.824825	89.0736	0.0012666
Mus musculus poly A binding protein, cytoplasmic 1 (Pabpc1), mRNA.	Pabp1; PabpI; PABP; Pabpl1	98.8413	0.830758	96.5424	0.342691	89.0804	0.00995002
Mus musculus p21 (CDKN1A)-activated kinase 3 (Pak3), mRNA.	mPAK-3; Pak65beta; PAK-3; Stk4; Pak65alpha	111.022	0.00101966	104.304	0.243234	89.0989	0.0935394
Mus musculus dual specificity phosphatase 19 (Dusp19), mRNA.	C79103; 5930436K22Rik; SKRP1; TS-DSP1	100.999	0.796287	95.4176	0.282991	89.115	0.0421494
Mus musculus protein tyrosine phosphatase 4a2 (Ptp4a2), mRNA.	MGC102154; Prl-2; MGC103400	105.974	0.0845617	104.779	0.264434	89.1324	0.00563873
Mus musculus cyclic AMP-regulated phosphoprotein, 21 (Arpp21), transcript variant 2, mRNA.	ARPP-21; 0710001E13Rik; AI853636; D9Bwg1012e; Tarpp	104.482	0.25896	99.2022	0.826186	89.1456	0.04114
Mus musculus solute carrier family 5 (choline transporter), member 7 (Slc5a7), mRNA.	CHT1	107.222	0.426993	96.1247	0.605352	89.1559	0.20072
Mus musculus zinc finger, DHHC domain containing 17 (Zdhhc17), mRNA.	mKIAA0946; A230053P19Rik; HIP3; BB187739; HYPH; D130071N24Rik; Hip14	108.046	0.716258	102.462	0.991138	89.1578	0.298622
Mus musculus T-box brain gene 1 (Tbr1), mRNA.		96.0431	0.529981	82.6783	0.319821	89.1635	0.339602
Mus musculus armadillo repeat containing, X-linked 3 (Armcx3), mRNA.	ALEX3; 1200004E24Rik; AI450003	99.8682	0.923387	102.722	0.633462	89.1639	0.0523654
Mus musculus branched chain ketoacid dehydrogenase E1, beta polypeptide (Bckdhb), nuclear gene encoding mitochondrial protein, mRNA.		94.347	0.380999	96.4856	0.530888	89.167	0.0678952
Mus musculus non imprinted in Prader-Willi/Angelman syndrome 1 homolog (human) (Nipa1), mRNA.	Spg6; FSP3; 1110027G09Rik; A830014A18Rik	99.4932	0.756567	92.45	0.045997	89.1685	0.0933819
Mus musculus CCR4 carbon catabolite repression 4-like (S. cerevisiae) (Ccrn4l), mRNA.	Ccr4; nocturnin; AU043840	101.029	0.733722	96.6085	0.396985	89.178	0.0274323
Mus musculus sarcospan (Sspn), mRNA.	Krag	110.474	0.244565	100.662	0.972363	89.1798	0.100864
Mus musculus RIKEN cDNA 6720458F09 gene (6720458F09Rik), mRNA.	AI606093	99.2031	0.772219	89.8974	0.0916003	89.197	0.126442
Mus musculus pantothenate kinase 2 (Hallervorden-Spatz syndrome) (Pank2), nuclear gene encoding mitochondrial protein, mRNA.	AI642621; MGC118448; 4933409I19Rik	105.877	0.0289777	97.0633	0.489269	89.2102	0.0251844
Mus musculus aldehyde dehydrogenase family 3, subfamily A2 (Aldh3a2), mRNA.	Ahd3-r; Ahd-3; Ahd-3r; Ahd3; Aldh4; Aldh4-r; AI194803	102.196	0.584568	98.2824	0.722717	89.2251	0.0403554
Mus musculus zinc finger, DHHC domain containing 21 (Zdhhc21), mRNA.	AL024349; D130004H04Rik; 9130404H11Rik	107.791	0.451866	95.7632	0.60842	89.2386	0.293021
Mus musculus purine rich element binding protein B (Purb), mRNA.	AA114818; Cager-2; D11Bwg0414e; 2310015K15Rik	84.9947	0.0123095	88.8109	0.463082	89.2681	0.326798
Mus musculus zinc finger, matrin type 1 (Zmat1), mRNA.	AW990744; ZMAT1; A230096A06; B930008K04Rik	113.315	0.136229	101.348	0.845438	89.2685	0.28771
PREDICTED: Mus musculus similar to Eukaryotic translation initiation factor 4A2 (LOC100045617), mRNA.		100.607	0.908089	98.1214	0.706657	89.2863	0.00171014
Mus musculus NF-kappaB repressing factor (Nkrf), mRNA.	C80287; 9430034D17Rik; AW124770	99.9951	0.956371	94.6514	0.265376	89.288	0.0623683
Mus musculus thioesterase superfamily member 2 (Them2), mRNA.	RP23-92G13.5; 0610006O17Rik	99.396	0.805854	103.136	0.612555	89.2888	0.151895
Mus musculus integrin beta 4 (Itgb4), transcript variant 2, mRNA.	CD104; AA407042; C230078O20	109.522	0.524991	105.931	0.58909	89.2895	0.0872241
Mus musculus Ras-like without CAAX 2 (Rit2), mRNA.	Roc2; Rin; RIBA	104.545	0.292998	104.158	0.458359	89.2942	0.323364
Mus musculus ribosomal protein S27-like (Rps27l), mRNA.	1810034D23Rik	98.6889	0.640128	93.4524	0.317643	89.3118	0.0452597
Mus musculus eukaryotic translation elongation factor 1 epsilon 1 (Eef1e1), mRNA.	1110003A02Rik	91.4182	0.095615	90.1175	0.206212	89.3308	0.0290412
Mus musculus phosphoserine aminotransferase 1 (Psat1), mRNA.	AL024083; PSA; D8Ertd814e; EPIP; Psat; AL024078; AU040266	108.122	0.460377	105.757	0.611766	89.3353	0.0590994
Mus musculus NADH dehydrogenase (ubiquinone) 1 alpha subcomplex, 1 (Ndufa1), nuclear gene encoding mitochondrial protein, mRNA.	MWFE; 1810049F12Rik	92.375	0.00977325	91.839	0.122924	89.3388	0.0198333
Mus musculus cell cycle associated protein 1 (Caprin1), mRNA.	Gpiap1; MMGPIP137; AL022980; P137; caprin-1; Gpiap	97.6864	0.636023	97.6503	0.533672	89.3418	0.000136063
Mus musculus CKLF-like MARVEL transmembrane domain containing 5 (Cmtm5), mRNA.	2900052H21Rik; Cklfsf5; 1500005P16Rik	108.603	0.226963	104.862	0.708772	89.3497	0.0324049
Mus musculus ribosomal protein S12 (Rps12), mRNA.	MGC102112; MGC102499; MGC117504; MGC102111	101.647	0.799379	99.935	0.949466	89.3543	0.0590357
Mus musculus RIKEN cDNA 2010107E04 gene (2010107E04Rik), mRNA.	AU043134; 9430003J03Rik; AV124504	96.2982	0.126651	98.7332	0.498387	89.3633	0.149104
Mus musculus expressed sequence AW146242 (AW146242), mRNA.		99.95	0.825474	98.3762	0.703814	89.3633	0.120345
Mus musculus amino-terminal enhancer of split (Aes), mRNA.	Grg; Grg5; AL024115	99.1881	0.751109	94.9902	0.421581	89.3748	0.00534789
Mus musculus SWI/SNF related, matrix associated, actin dependent regulator of chromatin, subfamily a, member 1 (Smarca1), mRNA.	Snf2l; 5730494M04Rik	104.639	0.627387	95.1171	0.231669	89.3756	0.105989
Mus musculus DNA segment, human D4S114 (D0H4S114), mRNA.	AI325076; PTZ17; SEZ17; P311	100.324	0.954333	94.9983	0.374621	89.3926	0.0979501
Mus musculus kelch-like 9 (Drosophila) (Klhl9), mRNA.	mKIAA1354; C530050O22Rik; 8030469P05; KIAA1354	103.486	0.429855	100.479	0.963139	89.3953	0.134925
Mus musculus protein phosphatase 3, regulatory subunit B, alpha isoform (calcineurin B, type I) (Ppp3r1), mRNA.	MCIP1; Cnb1	101.204	0.983852	100.908	0.723929	89.4074	0.197834
Mus musculus NADH dehydrogenase (ubiquinone) Fe-S protein 4 (Ndufs4), nuclear gene encoding mitochondrial protein, mRNA.	6720411N02Rik; C1-18k	100.782	0.550927	102.409	0.456585	89.4091	0.0066109
Mus musculus growth associated protein 43 (Gap43), mRNA.	Basp2; B-50; GAP-43	103.502	0.17708	102.467	0.777887	89.4102	0.252769
Mus musculus cleavage stimulation factor, 3' pre-RNA subunit 2 (Cstf2), mRNA.	Cstf64; 64kDa; C630034J23Rik	102.177	0.843665	100.891	0.998391	89.4132	0.151395
PREDICTED: Mus musculus similar to ribosomal protein S20 (LOC675813), misc RNA.		101.899	0.665522	98.3502	0.754136	89.4229	0.0449049
Mus musculus leucine rich repeat and Ig domain containing 2 (Lingo2), mRNA.	Lrrn6c; B230217C06Rik	105.874	0.0648843	94.0906	0.206559	89.4232	0.0715991
Mus musculus potassium channel tetramerisation domain containing 3 (Kctd3), mRNA.	4930438A20Rik; E330032J19Rik; NY-REN-45; 9330185B06	103.149	0.861654	92.4379	0.412664	89.429	0.180209
Mus musculus RIKEN cDNA A730017C20 gene (A730017C20Rik), mRNA.		103.274	0.650191	94.8067	0.354956	89.4479	0.0500791
Mus musculus aquaporin 4 (Aqp4), mRNA.	MIWC; aquaporin-4; mMIWC	96.1323	0.60563	95.138	0.325635	89.4516	0.0113366
Mus musculus coenzyme Q2 homolog, prenyltransferase (yeast) (Coq2), mRNA.	2310002F18Rik; MGC91278	102.283	0.647356	96.1758	0.473689	89.4583	0.101938
Mus musculus inhibitor of DNA binding 2 (Id2), mRNA.	C78922; Idb2; AI255428	90.9894	0.106691	86.9031	0.0602792	89.4615	0.087614
Mus musculus Sec61 beta subunit (Sec61b), mRNA.	AI326121; AW122942; 1190006C12Rik; MGC102034	96.8329	0.305665	100.494	0.963849	89.4668	0.129496
Mus musculus growth factor receptor bound protein 2-associated protein 1 (Gab1), mRNA.	AW107238; AA408973	112.875	0.16148	99.5456	0.81641	89.4683	0.157164
Mus musculus synovial sarcoma, X breakpoint 2 interacting protein (Ssx2ip), mRNA.	Adip; AU014939; AU042321	104.705	0.364629	101.515	0.836064	89.4895	0.174505
Mus musculus zinc finger protein 608 (Zfp608), mRNA. XM_001000874 XM_001000888 XM_001000902 XM_001000914 XM_993937 XM_993952 XM_993993 XM_994038 XM_994057 XM_994076	4932417D18Rik; MGC116601	107.854	0.383291	91.9019	0.167407	89.4924	0.293397
Mus musculus phosphatidylinositol transfer protein, cytoplasmic 1 (Pitpnc1), mRNA. XM_001002025 XM_001002036	Dnr411; RDGBB; rdgB-beta; RDGBB1; C330017I21Rik; AI851387; 1110020B03Rik; AI662802; 5830436L09Rik; MGC118005	107.889	0.66656	104.133	0.870511	89.5076	0.182647
Mus musculus RIKEN cDNA B230219D22 gene (B230219D22Rik), mRNA.	AA119856; D530037I19Rik	98.8455	0.745535	92.1387	0.291153	89.5123	0.275115
Mus musculus malate dehydrogenase 1, NAD (soluble) (Mdh1), mRNA.	D17921; Mor-2; Mor2; B230377B03Rik; MDH-s; MDHA	104.678	0.438804	101.893	0.699567	89.514	0.0315015
Mus musculus poly(A) polymerase gamma (Papolg), mRNA.	9630006B20Rik; RP23-42P24.1	103.674	0.286345	100.781	0.981075	89.5302	0.119132
Mus musculus sirtuin 1 (silent mating type information regulation 2, homolog) 1 (S. cerevisiae) (Sirt1), mRNA.	Sir2; Sir2a; AA673258; Sir2alpha; SIR2L1	99.9947	0.866187	89.0102	0.192241	89.5421	0.237419
Mus musculus tyrosine 3-monooxygenase/tryptophan 5-monooxygenase activation protein, gamma polypeptide (Ywhag), mRNA.	14-3-3gamma; D7Bwg1348e	105.694	0.295282	97.0326	0.42901	89.5467	0.277477
Mus musculus RIKEN cDNA A030009H04 gene (A030009H04Rik), mRNA.	MNCb-2875; AA589459; 2310043C11Rik; AB041807	100.524	0.849618	108.137	0.703686	89.5609	0.0438932
Mus musculus zinc finger protein 770 (Zfp770), mRNA.	6430601A21Rik	102.981	0.428861	98.4375	0.528449	89.575	0.0668645
Mus musculus zinc finger protein 318 (Zfp318), transcript variant 1, mRNA.	TZF; 2610034E08Rik; D530032D06Rik	112.737	0.00763443	99.2896	0.524361	89.5773	0.173623
Mus musculus peroxiredoxin 5 (Prdx5), nuclear gene encoding mitochondrial protein, mRNA.	AOEB166; PrxV; Pmp20; Prdx6; AOPP	99.005	0.773358	101.605	0.933304	89.59	0.0336062
Mus musculus gamma-aminobutyric acid (GABA-A) receptor-associated protein-like 2 (Gabarapl2), mRNA.	MGC102013; 2900019O08Rik; AI173605; GATE-16; 0610012F20Rik; Gef2	112.569	0.0651172	104.533	0.0735395	89.5913	0.0727329
Mus musculus chimerin (chimaerin) 2 (Chn2), mRNA.	1700026N20Rik; Bch; ARHGAP3	105.16	0.332828	96.6301	0.595618	89.6025	0.0623584
Mus musculus eukaryotic translation elongation factor 1 beta 2 (Eef1b2), mRNA.	Eef1b; 2810017J07Rik	99.3786	0.772817	100.226	0.992691	89.6038	0.0402155
Mus musculus superkiller viralicidic activity 2-like 2 (S. cerevisiae) (Skiv2l2), mRNA.	2610528A15Rik; mKIAA0052	98.377	0.716326	104.111	0.418576	89.6091	0.0662048
Mus musculus RAB5A, member RAS oncogene family (Rab5a), mRNA.	AI663973; AU021172; 2410015H04Rik	100.663	0.922399	98.0005	0.567683	89.6122	0.0127037
Mus musculus zinc finger and BTB domain containing 22 (Zbtb22), mRNA.	1110008J20Rik; Bing1; AI265210; AI415166; Zfp297	95.187	0.375218	88.5152	0.114784	89.6279	0.302398
Mus musculus D-tyrosyl-tRNA deacylase 1 homolog (S. cerevisiae) (Dtd1), mRNA.	Hars2; 0610006H08Rik	98.6787	0.690366	102.324	0.890719	89.6386	0.219031
Mus musculus gap junction protein, gamma 2 (Gjc2), transcript variant 2, mRNA.	MGC130506; B230382L12Rik; Cx47	104.09	0.410642	93.0094	0.113312	89.6393	0.0242032
Mus musculus asparaginyl-tRNA synthetase (Nars), mRNA.	C78150; AA960128; ASNRS; 3010001M15Rik	95.6627	0.371187	88.3538	0.0523707	89.677	0.016389
Mus musculus translocase of outer mitochondrial membrane 22 homolog (yeast) (Tomm22), nuclear gene encoding mitochondrial protein, mRNA.	Tom22; 2310047D01	97.9527	0.478627	98.1433	0.592867	89.6869	0.10961
Mus musculus ISY1 splicing factor homolog (S. cerevisiae) (Isy1), mRNA.	5830446M03Rik; AI181014; AU020769	102.479	0.601215	96.7123	0.381773	89.688	0.203249
Mus musculus arginine/serine-rich coiled-coil 1 (Rsrc1), mRNA.	SRrp53; 1200013F24Rik; MGC103357	102.825	0.752881	94.4567	0.460399	89.691	0.201089
Mus musculus chromosome segregation 1-like (S. cerevisiae) (Cse1l), mRNA.	AA407533; Cas; Xpo2; 2610100P18Rik; Capts	99.4828	0.910446	97.6814	0.685598	89.6956	0.0624596
Mus musculus multiple EGF-like-domains 10 (Megf10), mRNA.	3000002B06Rik; Gm331	98.1426	0.725011	96.3249	0.472935	89.7027	0.112608
Mus musculus B-cell leukemia/lymphoma 10 (Bcl10), mRNA.	CARMEN; cE10; C81403; BCL-10; CLAP; CIPER; ME10; AI132454	113.043	0.233171	106.014	0.606175	89.7096	0.0982106
Mus musculus reprimo, TP53 dependent G2 arrest mediator candidate (Rprm), mRNA.	Reprimo; 2410012A13Rik	96.4121	0.577149	95.2508	0.628813	89.7262	0.24094
Mus musculus dermokine (Dmkn), transcript variant 2, mRNA.	cI-36; SK89; AW561900; 1110014F24Rik; SK30; C130074A08	104.243	0.400923	96.0106	0.644215	89.7325	0.026082
Mus musculus ring finger protein 14 (Rnf14), mRNA.	AU041447; AA986456; 2310075C09Rik; D18Ertd188e; Triad2; D7Bwg0165e; 2610005D23Rik	97.3212	0.519651	94.5619	0.377236	89.7347	0.0941929
Mus musculus aurora kinase A interacting protein 1 (Aurkaip1), mRNA.	0610033H09Rik; Akip; Aip	99.9953	0.944248	103.82	0.372571	89.7374	0.0362396
Mus musculus cDNA sequence AK129341 (AK129341), mRNA.	KIAA1377; mKIAA1377	96.9947	0.594522	96.2671	0.172177	89.741	0.192515
Mus musculus core binding factor beta (Cbfb), mRNA.	PEBP2b; Pebp2; PEA2; Pebpb2; AI893578	100.918	0.918094	89.8339	0.0118543	89.7412	0.0493319
Mus musculus retinoic acid receptor, beta (Rarb), mRNA.	A830025K23; Nr1b2; RARbeta2; Hap	104.15	0.728922	86.7092	0.124479	89.7588	0.109406
Mus musculus one cut domain, family member 2 (Onecut2), mRNA.	OC-2; MGC124203; Oc2; C730009D12	103.327	0.958503	93.9033	0.56098	89.7601	0.367113
Mus musculus C1q and tumor necrosis factor related protein 4 (C1qtnf4), mRNA.	CTRP4; 0710001E10Rik; 9430004J15Rik	106.278	0.256859	102.1	0.880362	89.7685	0.166658
Mus musculus activity-dependent neuroprotective protein (Adnp), mRNA.	mKIAA0784; AA589558	100.707	0.912	91.3467	0.144556	89.7821	0.241766
Mus musculus ribosomal protein L18 (Rpl18), mRNA.	L18; Rpl18a	105.454	0.218212	95.8885	0.448911	89.7839	0.101988
Mus musculus transmembrane protein 55A (Tmem55a), mRNA.	AV001360; AI315591; 2610319K07Rik	108.621	0.0867463	111.606	0.0990297	89.7913	0.0962715
Mus musculus ribosomal protein L12 (Rpl12), mRNA.	MGC102573; E430018F03; MGC102182	103.21	0.380391	96.2675	0.105878	89.7993	0.0642286
Mus musculus monocyte to macrophage differentiation-associated (Mmd), mRNA.	1200017E07Rik; AA690185; 1810073C06Rik	92.4598	0.0867249	93.8381	0.269063	89.8356	0.125621
Mus musculus BTB (POZ) domain containing 10 (Btbd10), mRNA.	Gmrp1; 1110056N09Rik	97.2342	0.666465	99.9141	0.839864	89.8377	0.059084
Mus musculus secernin 1 (Scrn1), mRNA.	AI852905; SES1; mKIAA0193; KIAA0193; 6330535A03Rik; 2810019K23Rik	105.394	0.514768	100.513	0.949232	89.8472	0.0206281
Mus musculus catenin (cadherin associated protein), beta 1 (Ctnnb1), mRNA.	Mesc; Catnb	99.1756	0.8893	101.55	0.777672	89.8473	0.0138732
Mus musculus mediator complex subunit 30 (Med30), mRNA.	1810038N03Rik; TRAP25; 2510044J04Rik; Thrap6	105.55	0.537901	93.0428	0.113592	89.8575	0.157066
Mus musculus Kruppel-like factor 7 (ubiquitous) (Klf7), mRNA.	9830124P08Rik	110.492	0.275584	92.0721	0.27186	89.8611	0.188293
Mus musculus polyadenylate-binding protein-interacting protein 2 (Paip2), mRNA.	AU045972; 2310050K10Rik	101.731	0.938367	100.527	0.943698	89.8652	0.0376607
Mus musculus neurexin III (Nrxn3), mRNA.	9330112C09Rik; 4933401A11Rik; D12Bwg0831e; 6332407J11	107.924	0.675207	98.0765	0.647147	89.8655	0.396378
Mus musculus protein arginine N-methyltransferase 8 (Prmt8), mRNA.	Hrmt1l3; Hrmt1l4	105.614	0.365174	105.713	0.318585	89.881	0.214852
Mus musculus proteaseome (prosome, macropain) 28 subunit, 3 (Psme3), mRNA.	PA28gamma; pa28g; Ki; AU020960; AA410043	98.9521	0.755248	85.931	0.0289552	89.8994	0.0313722
Mus musculus pyruvate dehydrogenase kinase, isoenzyme 3 (Pdk3), mRNA.	MGC6383; 2610001M10Rik; AI035637	98.4582	0.490062	92.9593	0.203359	89.9185	0.0240557
Mus musculus NSFL1 (p97) cofactor (p47) (Nsfl1c), mRNA.	MGC61403; Munc-18c; MGC86097; Stxbp3a; p47	109.929	0.47849	97.5931	0.624635	89.9217	0.184597
Mus musculus inhibitor of DNA binding 4 (Id4), mRNA.	Idb4	110.074	0.223802	108.686	0.256782	89.9309	0.156609
Mus musculus SH3-domain GRB2-like 3 (Sh3gl3), mRNA.	Sh3d2c; Sh3d2c2; MGC118269; EEN-B2; SH3P13	105.699	0.501645	106.834	0.144995	89.9339	0.137248
Mus musculus mitochondrial ribosomal protein L36 (Mrpl36), nuclear gene encoding mitochondrial protein, mRNA.	AI646041	99.4147	0.738659	101.026	0.886489	89.9409	0.284361
Mus musculus tubulin polymerization promoting protein (Tppp), mRNA.	2900041A09Rik; AI849835; Tppp	103.702	0.629506	92.3605	0.0945011	89.9427	0.0829362
Mus musculus zinc finger, matrin type 4 (Zmat4), mRNA.	MGC90808; 9630048M01Rik	102.926	0.595527	101.929	0.952332	89.9496	0.134132
Mus musculus zinc finger CCCH-type containing 15 (Zc3h15), mRNA.	FM22; Ierepo4; 1700006A17Rik; 1810012H02Rik; 2610312B22Rik; RP23-111F12.2	96.9638	0.618904	101.905	0.954304	89.9558	0.273606
Mus musculus pallidin (Pldn), mRNA.	pa; Stx13bp1	100.287	0.919682	98.816	0.76108	89.9571	0.237888
Mus musculus RIKEN cDNA 6330407J23 gene (6330407J23Rik), mRNA.		108.471	0.104534	102.959	0.454718	89.9603	0.0143705
Mus musculus WD repeat and SOCS box-containing 1 (Wsb1), transcript variant 2, mRNA.	2700038M07Rik; 1110056B13Rik	123.471	0.393651	105.003	0.673443	89.9612	0.490559
Mus musculus transmembrane protein 32 (Tmem32), mRNA.	MGC40705; 9630048L06Rik; BC032271	98.6832	0.782558	94.6977	0.536629	89.974	0.161397
Mus musculus signal peptidase complex subunit 1 homolog (S. cerevisiae) (Spcs1), mRNA.	1810004F21Rik	94.1995	0.136656	96.0291	0.376814	89.9807	0.00388514
Mus musculus ets variant gene 5 (Etv5), mRNA.	ERM; 1110005E01Rik; 8430401F14Rik	111.75	0.300427	96.873	0.498064	89.9844	0.413649
		106.134	0.300174	98.3289	0.770452	89.9879	0.135868
Mus musculus ectonucleoside triphosphate diphosphohydrolase 4 (Entpd4), mRNA.	mKIAA0392; AI414893; 1200014F22Rik; Lysal1; A430102M06Rik; 4930513O14Rik	91.9606	0.203525	100.129	0.96913	89.9931	0.130028
Mus musculus aldolase C, fructose-bisphosphate (Aldoc), mRNA.	AI847350; AU040929; Scrg2; Aldo3	94.1781	0.0985195	93.3681	0.215269	90.0201	0.0193224
Mus musculus RIKEN cDNA 4732418C07 gene (4732418C07Rik), mRNA.	KIAA0494; RP23-146I18.2	107.174	0.025012	99.03	0.775335	90.028	0.132576
Mus musculus neurocalcin delta (Ncald), mRNA. XM_921409 XM_921419 XM_921424	D030020D09Rik; D15Ertd412e; AI848120	94.921	0.436391	92.505	0.475854	90.0445	0.223717
Mus musculus RIKEN cDNA 1810037C20 gene (1810037C20Rik), mRNA.	RP23-436K3.15; MGC30343; Fam3A	102.219	0.84187	100.119	0.91829	90.0486	0.0786772
Mus musculus RIKEN cDNA 0910001A06 gene (0910001A06Rik), mRNA.	AW122079	98.0249	0.541299	99.816	0.982879	90.0572	0.0409286
Mus musculus stromal antigen 2 (Stag2), transcript variant 2, mRNA.	SAP2; SA-2; B230112I07Rik; 9230105L23Rik	100.844	0.849638	103.717	0.436613	90.06	0.00420996
Mus musculus eukaryotic translation initiation factor 1A (Eif1a), mRNA.	eIF-1A; C76390; Eftu; Eif4c; Ef1a	103.532	0.534885	98.3582	0.725498	90.0643	0.118362
Mus musculus ribonucleotide reductase M2 B (TP53 inducible) (Rrm2b), mRNA.	p53R2	105.2	0.340199	97.1341	0.59749	90.0657	0.000177517
Mus musculus RAD52 homolog (S. cerevisiae) (Rad52), mRNA.	Rad52yh	112.168	0.482062	101.328	0.860246	90.0842	0.304947
Mus musculus RAP2C, member of RAS oncogene family (Rap2c), mRNA.	2010200P20Rik; AL022976; AI194294	104.811	0.447599	103.277	0.698618	90.1117	0.108149
Mus musculus RAS related protein 1b (Rap1b), mRNA.	2810443E11Rik	103.874	0.428219	103.466	0.375942	90.1131	0.319169
Mus musculus ribosomal protein S11 (Rps11), mRNA.		100.379	0.957572	99.9865	0.984891	90.1321	0.0631436
Mus musculus vesicle-associated membrane protein 4 (Vamp4), mRNA.	D1Ertd147e	101.799	0.614494	96.8971	0.119255	90.1352	0.0861962
Mus musculus alkylglycerone phosphate synthase (Agps), mRNA.	9930035G10Rik; 5832437L22; ADHAPS; ADAP-S; ADPS; ALDHPSY; AW123847; ADAS	106.185	0.546089	97.241	0.450484	90.1396	0.11611
Mus musculus protein phosphatase 2 (formerly 2A), regulatory subunit B (PR 52), beta isoform (Ppp2r2b), transcript variant 2, mRNA.	6330404L05Rik; E130009M08Rik; MGC113781; PR55-BETA; PP2A-PR55B; SCA12; 2900026H06Rik	100.107	0.888027	96.9976	0.494314	90.1399	0.0476991
Mus musculus claspin homolog (Xenopus laevis) (Clspn), mRNA.	E130314M08Rik; C85083; CLASPIN; B130025E01	104.886	0.0244691	99.3979	0.905578	90.1477	0.0776553
Mus musculus RIKEN cDNA 6030419C18 gene (6030419C18Rik), mRNA.		111.01	0.574468	93.9697	0.224684	90.1494	0.184386
Mus musculus four and a half LIM domains 2 (Fhl2), mRNA.	SLIM3; C76204	95.1648	0.480686	90.9588	0.462667	90.1496	0.160227
Mus musculus mitochondrial ribosomal protein L16 (Mrpl16), nuclear gene encoding mitochondrial protein, mRNA.	2310039D06Rik	102.355	0.728065	103.385	0.814451	90.1509	0.0292867
Mus musculus nucleolar protein 5 (Nol5), mRNA.	MSSP; SIK; MGC105209	103.833	0.487165	101.524	0.85744	90.1687	0.454995
Mus musculus muted (Muted), mRNA.	1810074A19Rik; mu	102.158	0.341678	95.6111	0.301747	90.1744	0.000240614
Mus musculus mitochondrial ribosomal protein L55 (Mrpl55), mRNA.	2810038N09Rik	97.6345	0.362921	97.5871	0.353944	90.1801	0.169305
Mus musculus cDNA sequence BC049806 (BC049806), mRNA.	D630010C10	101.084	0.970423	103.73	0.540675	90.1928	0.230355
Mus musculus neurotrimin (Hnt), mRNA.	B230210G24Rik; R75390; 6230410L23Rik	98.0236	0.700324	103.009	0.848123	90.2103	0.0455499
Mus musculus interferon induced transmembrane protein 3 (Ifitm3), mRNA.	mil-1; 1110004C05Rik; Cdw217; Fgls; IP15; Cd225	103.73	0.584284	99.3574	0.848251	90.2122	0.115177
Mus musculus RIKEN cDNA 1810009O10 gene (1810009O10Rik), mRNA.	RP23-404C20.1	105.974	0.301609	96.4336	0.454357	90.2154	0.0324854
Mus musculus dapper homolog 2, antagonist of beta-catenin (xenopus) (Dact2), mRNA.	Frd2; 2900084M21Rik; dapper2; A630024E20	100.368	0.987314	87.9863	0.0918424	90.2207	0.187817
Mus musculus RAB11B, member RAS oncogene family (Rab11b), mRNA.	A730055L17Rik	105.98	0.159113	106.175	0.0226318	90.246	0.00746433
Mus musculus platelet derived growth factor receptor, alpha polypeptide (Pdgfra), transcript variant 1, mRNA.	AI115593; CD140a; Pdgfr-2	98.3318	0.853251	98.8595	0.861388	90.2466	0.373688
Mus musculus general transcription factor IIIC, polypeptide 3 (Gtf3c3), mRNA.	AL022818; TFIIIC102; TF3C-gamma	100.325	0.894311	102.323	0.731356	90.2582	0.151664
Mus musculus NADH dehydrogenase (ubiquinone) 1 alpha subcomplex, 12 (Ndufa12), mRNA.	MGC7999; 2410011G03Rik; MGC107642; AW112974	94.4651	0.000602929	98.4209	0.595313	90.2889	0.00817487
PREDICTED: Mus musculus similar to ribosomal protein L5 (LOC100047935), misc RNA.		98.3893	0.516381	100.727	0.892607	90.3028	0.259404
Mus musculus exostoses (multiple)-like 2 (Extl2), mRNA.	3000001D04Rik; AW146439	101.709	0.796259	104.802	0.390057	90.3037	0.213761
Mus musculus leucine rich repeat and Ig domain containing 1 (Lingo1), mRNA.	AV148400; UNQ201; Lrrn6a; 4930471K13Rik; LINGO-1; LERN1	104.038	0.469713	87.6767	0.287983	90.306	0.199633
Mus musculus fucosyltransferase 8 (Fut8), mRNA.		100.359	0.999269	95.4107	0.0249223	90.3066	0.0347005
Mus musculus ankyrin repeat and MYND domain containing 2 (Ankmy2), transcript variant 1, mRNA.	MGC18754; AI035571; ZMYND20	107.512	0.0268525	98.6657	0.757778	90.3128	0.0738323
Mus musculus COP9 (constitutive photomorphogenic) homolog, subunit 5 (Arabidopsis thaliana) (Cops5), mRNA.	Mov34; Jab1; AI303502; CSN5; Sgn5	96.9984	0.324021	95.1235	0.12456	90.315	0.0277625
Mus musculus thiamine triphosphatase (Thtpa), mRNA.	MGC38198; AW122966	106.513	0.384533	101.461	0.947111	90.3212	0.0675312
Mus musculus zinc finger protein 281 (Zfp281), mRNA.	MGC7737; MGC70044	109.7	0.110194	100.751	0.875099	90.3297	0.0961546
Mus musculus mediator of RNA polymerase II transcription, subunit 8 homolog (yeast) (Med8), transcript variant 1, mRNA.	MNCb-2386; AB041805; 2210021A15Rik; ARC32	96.6923	0.428197	87.4368	0.0577754	90.3455	0.0571449
Mus musculus dihydrolipoamide S-acetyltransferase (E2 component of pyruvate dehydrogenase complex) (Dlat), mRNA.	PDC-E2; 6332404G05Rik; DLTA	89.6386	0.095494	86.7017	0.126497	90.3477	0.104627
Mus musculus galactose-3-O-sulfotransferase 1 (Gal3st1), mRNA.	Gcst; CST	104.506	0.161663	91.1695	0.191829	90.3531	0.418242
Mus musculus mitofusin 2 (Mfn2), nuclear gene encoding mitochondrial protein, mRNA. XM_919144 XM_919157 XM_919164	D630023P19Rik; Fzo	99.8987	0.954927	91.1002	0.133344	90.3655	0.095511
Mus musculus coiled-coil-helix-coiled-coil-helix domain containing 1 (Chchd1), mRNA.	MGC106657; 1110001O19Rik; 2400010G13Rik	99.3698	0.629414	97.7452	0.515727	90.3681	0.0082267
Mus musculus ubiquitin-conjugating enzyme E2G 1 (UBC7 homolog, C. elegans) (Ube2g1), mRNA.	D130023C12Rik; AU014992; AI256795; AW552068; 2700059C12Rik	105.78	0.440122	100.52	0.98925	90.3759	0.130105
Mus musculus RIKEN cDNA 1110012J17 gene (1110012J17Rik), mRNA.	t8219b25; mKIAA0802; MGC77963; D130071O13	103.781	0.811563	96.103	0.472436	90.3775	0.0834554
Mus musculus transmembrane protein 167 (Tmem167), mRNA.	0610041E09Rik; AU041184; AW537806; 5730424F14Rik	104.693	0.49168	102.308	0.390691	90.3973	0.170745
Mus musculus dipeptidylpeptidase 8 (Dpp8), mRNA.	2310004I03Rik; 4932434F09Rik; AI666706	113.797	0.0135169	104.109	0.586441	90.41	0.347215
Mus musculus cathepsin B (Ctsb), mRNA.		95.4984	0.346031	96.0614	0.29741	90.412	0.174401
Mus musculus zinc finger protein of the cerebellum 1 (Zic1), mRNA.	ZNF201; ZIC	112.424	0.390785	92.6997	0.436706	90.4168	0.205289
Mus musculus ubiquitin carboxyl-terminal esterase L5 (Uchl5), mRNA.	Uch37; 5830413B11Rik	95.0574	0.15335	102.888	0.854225	90.4182	0.0947078
Mus musculus B-cell leukemia/lymphoma 6 (Bcl6), mRNA.	Bcl5	95.5325	0.275681	109.883	0.525799	90.4286	0.227489
Mus musculus mitochondrial ribosomal protein L23 (Mrpl23), nuclear gene encoding mitochondrial protein, mRNA.	L23mrp; Rpl23; Rpl23l	100.971	0.870452	105.384	0.429078	90.4301	0.199954
Mus musculus COP9 (constitutive photomorphogenic) homolog, subunit 2 (Arabidopsis thaliana) (Cops2), mRNA.	AI315723; Trip15; Csn2; Sgn2; alien-like; C85265	97.5144	0.449417	100.672	0.894338	90.4344	0.0540457
		93.999	0.307524	97.2799	0.760746	90.4354	0.20831
		103.127	0.635225	101.416	0.492238	90.4401	0.0326981
Mus musculus leucine zipper protein 2 (Luzp2), mRNA.	D130073E01; 9330154K17Rik	105.771	0.491127	100.833	0.94056	90.4489	0.0589005
Mus musculus arginase type II (Arg2), mRNA.	AU022422; AII	105.857	0.347787	96.3864	0.641977	90.4494	0.0131773
Mus musculus mitogen-activated protein kinase kinase 1 (Map2k1), mRNA.	Mek1; Prkmk1; MAPKK1; MEKK1	96.0087	0.540886	98.059	0.72533	90.4585	0.271093
Mus musculus RIKEN cDNA 2700062C07 gene (2700062C07Rik), mRNA.	AI195775; C87515; MGC103375	104.052	0.352906	93.639	0.179047	90.4623	0.125537
Mus musculus kinesin family member 1B (Kif1b), transcript variant 1, mRNA.	mKIAA0591; KIF1Bp130; AI506502; D4Mil1e; A530096N05Rik; AI448212; KIF1Bp204	97.7722	0.6227	97.5068	0.68453	90.4667	0.239749
PREDICTED: Mus musculus similar to QM protein (LOC100043391), mRNA.		93.1097	0.138125	98.4553	0.750333	90.4689	0.0563903
Mus musculus transmembrane protein 109 (Tmem109), mRNA.	C77652; 1110006I15Rik; AA958958	100.351	0.940374	97.4792	0.651316	90.4717	0.0300625
Mus musculus RIKEN cDNA 1110058L19 gene (1110058L19Rik), mRNA.	C6orf57; AI847425; 1700001E18Rik	103.079	0.064346	100.182	0.990549	90.4726	0.0198588
Mus musculus kelch repeat and BTB (POZ) domain containing 7 (Kbtbd7), mRNA.	AU045792; Gm295; 1110008P08Rik	103.823	0.759911	98.4569	0.741743	90.48	0.00787463
Mus musculus SLAIN motif family, member 1 (Slain1), mRNA.	9630044O09Rik; AA675320; AW742596	102.624	0.981382	96.9385	0.540435	90.4808	0.201092
Mus musculus thioredoxin domain containing 13 (Txndc13), mRNA. XM_902134 XM_902137 XM_925631 XM_925632 XM_925633	mKIAA1162; D2Bwg1356e; 4930500L08Rik; 2810417D04Rik; AW046784; AI843224	106.466	0.125649	101.013	0.818091	90.5004	0.0490892
Mus musculus dehydrogenase/reductase (SDR family) member 7 (Dhrs7), mRNA.	retDSR4; 5730564L20Rik; AW061210; retSDR4; 2310016E22Rik	101.334	0.70544	100.46	0.951006	90.5117	0.027104
Mus musculus ELOVL family member 6, elongation of long chain fatty acids (yeast) (Elovl6), mRNA.	MGC107467; FAE; C77826; LCE	103.93	0.175854	100.619	0.844534	90.5165	0.0183587
Mus musculus mitochondrial ribosomal protein S17 (Mrps17), mRNA.	Mprs17; 1810006P02Rik	110.048	0.0599042	101.255	0.591443	90.5191	0.0274766
Mus musculus OCIA domain containing 1 (Ociad1), mRNA.	TPA018; AI481327; 6030432N09Rik; B230209J16Rik; BB021357; Asrij; OCIA; AW557942	98.9404	0.770854	100.432	0.920319	90.5193	0.178384
Mus musculus complement component 1, q subcomponent binding protein (C1qbp), nuclear gene encoding mitochondrial protein, mRNA.	HABP1; D11Wsu182e; AA407365; P32; gC1qBP; AA986492	99.4769	0.938831	96.0719	0.509996	90.5312	0.12022
Mus musculus tigger transposable element derived 2 (Tigd2), mRNA.	3632410O17Rik	96.4543	0.215606	95.2897	0.333266	90.5413	0.00308768
Mus musculus cornichon homolog 4 (Drosophila) (Cnih4), mRNA.	E430023H19Rik; AW050376; AI647760; HSPC163; D530030D03Rik	97.7273	0.466313	96.4669	0.634588	90.5559	0.25246
Mus musculus abhydrolase domain containing 12 (Abhd12), mRNA.	AI431047; 6330583M11Rik; AW547313	94.5733	0.269924	99.1326	0.772099	90.5578	0.145632
Mus musculus NADH dehydrogenase (ubiquinone) 1, subcomplex unknown, 1 (Ndufc1), mRNA.	2310016K22Rik; KFYI; MGC106656	99.6011	0.846373	100.903	0.741176	90.5587	0.0947056
Mus musculus CCR4-NOT transcription complex, subunit 4 (Cnot4), mRNA.	Not4hp; Not4h; Not4	97.7622	0.600229	96.9389	0.487117	90.5613	0.150496
Mus musculus mitochondrial ribosomal protein L54 (Mrpl54), nuclear gene encoding mitochondrial protein, mRNA.	0610008M19Rik; D10Sut1e	100.099	0.904865	97.5349	0.341341	90.5684	0.190969
		98.6472	0.757036	103.209	0.402474	90.5685	0.0123182
Mus musculus aminolevulinate, delta-, dehydratase (Alad), mRNA.	Lv	100.11	0.883061	92.6057	0.163259	90.5728	0.0268793
Mus musculus mitochondrial ribosomal protein L50 (Mrpl50), nuclear gene encoding mitochondrial protein, mRNA.	AA408971; D4Wsu125e; AI317351	100.179	0.943592	102.168	0.421428	90.594	0.00135932
Mus musculus calcium/calmodulin-dependent protein kinase II gamma (Camk2g), transcript variant 1, mRNA. XM_896390 XM_896399 XM_896412 XM_896420 XM_896426 XM_896437 XM_896445 XM_896451 XM_896460 XM_896470 XM_896481 XM_896491 XM_896501 XM_896509 XM_896518 XM_896526 XM_896534 XM_896546 XM_907307	5930429P18Rik; Camkg	102.438	0.691363	95.6024	0.619987	90.6011	0.0118724
Mus musculus ribosomal protein S21 (Rps21), mRNA.	2410030A14Rik; MGC107620; 1810049N11Rik	100.422	0.917387	101.857	0.756622	90.6029	0.0137155
Mus musculus adducin 3 (gamma) (Add3), mRNA.	AI463285; R75380	102.526	0.540949	94.8884	0.252758	90.6173	0.0241144
Mus musculus inhibitor of kappa light polypeptide enhancer in B-cells, kinase complex-associated protein (Ikbkap), mRNA.	Elp1; 3110040G09Rik; C78473; 6030413P05	101.671	0.840195	99.2676	0.834583	90.6476	0.210661
Mus musculus RIKEN cDNA 1810055E12 gene (1810055E12Rik), mRNA.		107.897	0.226534	104.716	0.493412	90.669	0.130422
Mus musculus LysM, putative peptidoglycan-binding, domain containing 2 (Lysmd2), mRNA.	AV033872; AW538442; 2210402C18Rik	99.2167	0.768097	110.288	0.278519	90.6909	0.0524254
Mus musculus RIKEN cDNA C030048B08 gene (C030048B08Rik), mRNA.	AW548102	100.564	0.99334	92.6645	0.36174	90.6929	0.288085
PREDICTED: Mus musculus similar to Fbxl3 protein (LOC100044862), mRNA.		107.081	0.663975	106.484	0.361939	90.6953	0.192497
Mus musculus proteasome (prosome, macropain) activator subunit 4 (Psme4), mRNA.	AA409398; TEMO; AU041366; KIAA0077; mKIAA0077	107.675	0.766968	98.9988	0.623157	90.701	0.235138
Mus musculus snail homolog 3 (Drosophila) (Snai3), mRNA.	Smuc; Zfp293; AI643946	99.9371	0.977867	79.4442	0.0470125	90.7093	0.227801
Mus musculus armadillo repeat containing, X-linked 1 (Armcx1), mRNA.	3010033I09Rik; ALEX1	114.496	0.147823	107.829	0.0270579	90.7097	0.305026
Mus musculus Tctex1 domain containing 2 (Tctex1d2), mRNA.	2410011K15Rik	102.094	0.486478	101.292	0.863702	90.7139	0.0301703
Mus musculus myosin light chain, regulatory B (Mylc2b), mRNA.	C77744; 1500001M02Rik; RLC-B	102.336	0.507231	100.723	0.828392	90.7139	0.00814952
Mus musculus sortilin-related VPS10 domain containing receptor 3 (Sorcs3), mRNA.	AW045579; 6330404A12Rik	103.068	0.421609	95.0805	0.167004	90.7212	0.224015
Mus musculus RIKEN cDNA 2700097O09 gene (2700097O09Rik), mRNA.	AW552125	106.595	0.567618	97.0288	0.454569	90.7289	0.268805
Mus musculus transcriptional adaptor 1 (HFI1 homolog, yeast) like (Tada1l), mRNA.	2900026B15Rik; Staf42; D1Ertd251e	111.36	0.331393	107.167	0.144567	90.7312	0.210172
Mus musculus tudor domain containing 7 (Tdrd7), mRNA.	MGC36668; 5730495N10Rik; PCTAIRE2BP; AI447470	105.656	0.183316	96.9457	0.580622	90.7355	0.0896877
Mus musculus A kinase (PRKA) anchor protein 7 (Akap7), mRNA.	Akap18; 6430401D08; AKAP15; AI662165; BB170514	106.038	0.438049	98.6792	0.797131	90.7505	0.120256
Mus musculus kin of IRRE like 3 (Drosophila) (Kirrel3), mRNA. XM_922973 XM_922987 XM_922995 XM_923006 XM_923014	mKIAA1867; NEPH2; SST4; mKirre; 2900036G11Rik; 1500010O20Rik	110.214	0.390589	99.6665	0.828403	90.7562	0.0480821
Mus musculus RIKEN cDNA D430041B17 gene (D430041B17Rik), mRNA.		109.204	0.291394	93.7366	0.315073	90.76	0.200045
Mus musculus SERTA domain containing 2 (Sertad2), transcript variant 1, mRNA.	mKIAA0127; AU021878; MNCb-1504; TRIP-Br2; AB041541; Kiaa0127; Sei2; SEI-2	100.771	0.612141	98.2639	0.332789	90.7634	0.02781
Mus musculus translocase of inner mitochondrial membrane 17a (Timm17a), nuclear gene encoding mitochondrial protein, mRNA.	17kDa; mTim17a	96.217	0.321341	96.6195	0.286106	90.7639	0.0952324
Mus musculus CDC42 effector protein (Rho GTPase binding) 2 (Cdc42ep2), mRNA.	Cep2; 1110008C05Rik; AI845703; D19Bwg1013e; Borg1	100.881	0.937265	92.6758	0.361196	90.7736	0.173309
Mus musculus golgi reassembly stacking protein 2 (Gorasp2), mRNA.	9430094F20Rik; p59; AW552058; 2410043M02Rik; 5730520M13Rik; 0610011A07Rik; GRS2; GRASP55; GOLPH2	96.9075	0.481394	93.2969	0.147907	90.8071	0.0283164
Mus musculus lipoic acid synthetase (Lias), mRNA.	mLip1; C77512; MGC7254; 2900022L22Rik; 4933425M12Rik	103.208	0.205196	91.6562	0.0199894	90.8091	0.010395
Mus musculus parvalbumin (Pvalb), mRNA.	PV; Pva	97.8156	0.687211	106.407	0.521988	90.8166	0.374568
PREDICTED: Mus musculus similar to Amyloid beta precursor protein binding protein 1 (LOC100047393), mRNA.		99.1282	0.852088	93.8927	0.160859	90.8227	0.191559
		99.2599	0.80451	95.5567	0.58166	90.8241	0.129066
Mus musculus keratinocyte associated protein 2 (Krtcap2), mRNA.	Kcp2; 0610010I12Rik	102.156	0.715479	96.2823	0.0998207	90.8496	0.110903
Mus musculus phosphatidylinositol 3-kinase, catalytic, beta polypeptide (Pik3cb), mRNA.	1110001J02Rik; AI447572; p110beta; MGC150132	99.844	0.887833	100.073	0.917841	90.8524	0.118432
Mus musculus microtubule-associated protein 1 light chain 3 beta (Map1lc3b), mRNA.	1010001C15Rik; MGC118046; Map1lc3	97.0031	0.576824	98.6821	0.743245	90.8542	0.253878
Mus musculus Hermansky-Pudlak syndrome 3 homolog (human) (Hps3), mRNA.	coa	112.135	0.0760555	98.2165	0.669183	90.8565	0.034
Mus musculus ribosomal protein S6 kinase, polypeptide 5 (Rps6ka5), mRNA.	6330404E13Rik; RLPK; MSPK1; AI854034; MGC28385; 3110005L17Rik; MSK1	108.093	0.344224	102.701	0.750776	90.8647	0.0586789
Mus musculus ribosomal protein S8 (Rps8), mRNA.	MGC107577	102.399	0.764166	97.1498	0.535437	90.8795	0.206036
Mus musculus ATP synthase, H+ transporting, mitochondrial F1 complex, delta subunit (Atp5d), mRNA.	C85518; AU020773; 1500000I11Rik; 0610008F14Rik; AA960090; AI876556	100.498	0.976336	90.9647	0.0644626	90.8977	0.171271
Mus musculus annexin A5 (Anxa5), mRNA.	Anx5; R74653	95.6371	0.191398	89.2806	0.109423	90.8997	0.10963
		97.5171	0.623363	97.6535	0.554945	90.9053	0.254688
Mus musculus reelin (Reln), mRNA.	reeler; rl	100.797	0.880109	93.8547	0.400402	90.9082	0.139522
Mus musculus chromatin modifying protein 5 (Chmp5), mRNA.	RP23-28I8.4; AW545668; 2210412K09Rik	98.241	0.620539	101.343	0.983051	90.9092	0.159505
Mus musculus mitogen-activated protein kinase 14 (Mapk14), mRNA.	p38; PRKM15; PRKM14; p38-alpha; MGC102436; Crk1; p38MAPK; Mxi2; Csbp1; CSBP2	101.123	0.866694	96.3557	0.499557	90.9267	0.225463
Mus musculus mitochondrial ribosomal protein S30 (Mrps30), nuclear gene encoding mitochondrial protein, mRNA.	2610020A16Rik; Pdcd9; PAP; AA968347	100.142	0.913559	98.1023	0.659882	90.9281	0.149268
Mus musculus TBC1 domain family, member 19 (Tbc1d19), mRNA.	2810453K03Rik	106.303	0.307466	98.7144	0.869236	90.9373	0.0782332
PREDICTED: Mus musculus hypothetical protein LOC100045882 (LOC100045882), mRNA.		107.159	0.333078	102.656	0.554264	90.9394	0.0805643
Mus musculus adenylate cyclase 1 (Adcy1), mRNA.	mKIAA4070; D11Bwg1392e; I-AC; brl; KIAA4070; AC1	92.9949	0.423996	91.3738	0.480667	90.9394	0.134396
Mus musculus YOD1 OTU deubiquitinating enzyme 1 homologue (S. cerevisiae) (Yod1), mRNA.	Hshin7; 9930028C20Rik	103.238	0.568618	99.2189	0.861333	90.9516	0.125692
Mus musculus dihydrouridine synthase 4-like (S. cerevisiae) (Dus4l), mRNA.	MGC130363; Pp35; 2310069P03Rik; 2700089B10Rik; AI482040	110.773	0.00863329	103.851	0.41326	90.9526	0.406803
		100.967	0.723661	93.7023	0.043954	90.9571	0.0188509
Mus musculus ATPase, Ca++ transporting, cardiac muscle, slow twitch 2 (Atp2a2), mRNA.	mKIAA4195; 9530097L16Rik; SERCA2; KIAA4195; D5Wsu150e	102.852	0.437517	99.5385	0.656143	90.9588	0.0795537
Mus musculus glycoprotein m6a (Gpm6a), mRNA.	M6A; Gpm6; MGC38999	97.8685	0.622961	96.0341	0.497141	90.9821	0.101348
Mus musculus guanine nucleotide binding protein, beta 5 (Gnb5), transcript variant 2, mRNA.	Gbeta5; GBS; flr	97.01	0.355369	99.1482	0.777414	90.9885	0.0342014
Mus musculus zinc finger protein 597 (Zfp597), mRNA.	AI666357; MGC118564; 4933407K12Rik; AI462383	106.277	0.0114171	103.739	0.27292	91	0.0921343
Mus musculus cytoplasmic FMR1 interacting protein 2 (Cyfip2), mRNA.	mKIAA1168; Pir121; 1500004I01Rik; AU022376; AA930218; 6430511D02Rik	101.761	0.929672	100.944	0.946176	91.0044	0.0870322
Mus musculus lengsin, lens protein with glutamine synthetase domain (Lgsn), mRNA.	Gdh-X; Glud; AI118167; Gludl	100.939	0.980016	105.986	0.633044	91.0154	0.0725329
Mus musculus glutathione S-transferase, mu 5 (Gstm5), mRNA.		95.0487	0.166697	90.81	0.159344	91.0323	0.00238591
Mus musculus debranching enzyme homolog 1 (S. cerevisiae) (Dbr1), mRNA.	AW018415	98.3502	0.541536	92.489	0.219966	91.0346	0.119455
PREDICTED: Mus musculus hypothetical protein LOC100044204 (LOC100044204), mRNA.		108.696	0.41084	98.0987	0.688554	91.0504	0.135662
Mus musculus excision repair cross-complementing rodent repair deficiency, complementation group 3 (Ercc3), mRNA.	Ercc-3; XPB	106.468	0.145991	99.6268	0.927785	91.0641	0.0225007
Mus musculus lactate dehydrogenase A (Ldha), mRNA.	Ldh-1; Ldh1; LDH-A; l7R2	95.745	0.299674	96.5602	0.500147	91.0681	0.0982788
Mus musculus Mki67 (FHA domain) interacting nucleolar phosphoprotein (Mki67ip), mRNA.	C130020J04Rik; AI852665; NIFK	105.28	0.0201533	93.0735	0.0880918	91.0885	0.101092
PREDICTED: Mus musculus similar to cAMP-specific cyclic nucleotide phosphodiesterase PDE8; MMPDE8 (LOC100047749), mRNA.		106.309	0.492535	97.4803	0.631536	91.0925	0.336381
Mus musculus MAM domain containing glycosylphosphatidylinositol anchor 2 (Mdga2), mRNA.	Mdga2; 9330209L04Rik; 6720489L24Rik; Mamdc1	103.67	0.697073	103.334	0.819018	91.1098	0.248359
Mus musculus fumarylacetoacetate hydrolase (Fah), mRNA.		111.773	0.10861	104.825	0.697271	91.1099	0.103884
Mus musculus RIKEN cDNA 4931406C07 gene (4931406C07Rik), mRNA.		106.695	0.295749	101.251	0.920096	91.1184	0.222459
Mus musculus solute carrier family 44, member 1 (Slc44a1), mRNA.	CHTL1; Cdw92; 2210409B22Rik; CTL1; 4833416H08Rik; AW547365	101.928	0.852176	97.7843	0.637043	91.1198	0.129035
PREDICTED: Mus musculus similar to mKIAA0990 protein (LOC100047167), mRNA.		106.074	0.558369	99.79	0.932578	91.1249	0.0702885
Mus musculus suppression of tumorigenicity 7-like (St7l), mRNA.	St7r; MGC130399	101.376	0.669069	95.5681	0.0162439	91.1294	0.0621518
Mus musculus acidic (leucine-rich) nuclear phosphoprotein 32 family, member E (Anp32e), mRNA.	AI326868; AI047746; MGC11640; LANP-L; CPD1; 2810018A15Rik; LANPL; mLANP-L	100.481	0.931625	98.7549	0.671307	91.1382	0.135499
Mus musculus folliculin interacting protein 1 (Fnip1), mRNA.	MGC100017; RP23-297J14.6; KIAA1961; A730024A03Rik; AW557298; AI838773; mKIAA1961	103.142	0.664931	110.818	0.339273	91.1516	0.260368
Mus musculus solute carrier family 1 (glutamate/neutral amino acid transporter), member 4 (Slc1a4), mRNA.	SATT; ASCT1; AW045657	100.023	0.966603	99.5461	0.834704	91.1528	0.183736
Mus musculus CD82 antigen (Cd82), mRNA.	C33; Kai1; AL023070; Tspan27; AA682076	98.368	0.467678	97.0289	0.446546	91.1608	0.0535138
Mus musculus myosin Va (Myo5a), mRNA.	flail; d; 9630007J19Rik; AI413174; MVa; d-120J; Sev-1; Dbv; Myo5; AI661011; MyoVA; flr	108.621	0.0255301	107.387	0.274384	91.1724	0.055605
Mus musculus nitrilase 1 (Nit1), mRNA.	W57327; ESTM30; AI255805	99.6626	0.750877	98.4794	0.719512	91.1747	0.0576529
Mus musculus signal recognition particle receptor ('docking protein') (Srpr), mRNA.	1300011P19Rik	108.388	0.036898	94.2157	0.563436	91.179	0.0582887
Mus musculus protein tyrosine phosphatase-like A domain containing 1 (Ptplad1), mRNA.	MGC25483; B-ind1; AW742319; 4930523M17Rik; Hspc121	106.515	0.132366	106.32	0.111676	91.1829	0.088395
Mus musculus nuclear receptor subfamily 1, group D, member 2 (Nr1d2), mRNA.	RVR; Rev-erb	95.0443	0.564149	100.128	0.96694	91.1837	0.108649
Mus musculus ribosomal protein L35 (Rpl35), mRNA.	2410039E09Rik	106.429	0.592822	102.753	0.666188	91.203	0.0717754
Mus musculus ubiquitin-fold modifier conjugating enzyme 1 (Ufc1), mRNA.	AA062310; 1110021H02Rik; ESTM29	99.2458	0.818418	97.5073	0.450101	91.213	0.138087
Mus musculus potassium voltage-gated channel, Isk-related family, member 1-like (Kcne1l), mRNA.	Mink; 1500015C14Rik; Kcne5	108.495	0.285193	102.663	0.863386	91.2144	0.376138
Mus musculus DEAH (Asp-Glu-Ala-His) box polypeptide 36 (Dhx36), mRNA.	2810407E23Rik; AI452301; Ddx36; mKIAA1488; AU022184	102.387	0.688451	90.1806	0.243261	91.2155	0.0879905
Mus musculus uroporphyrinogen decarboxylase (Urod), mRNA.	AI323803; Uro-d	97.5514	0.517069	101.814	0.865088	91.22	0.00979438
Mus musculus eukaryotic translation initiation factor 3, subunit G (Eif3g), mRNA.	p44; TU-189B2; 44kDa; D0Jmb4; eIF3-p44	102.977	0.768839	94.2804	0.159858	91.2297	0.252226
PREDICTED: Mus musculus similar to ribosomal protein L35a (LOC100039532), mRNA.		103.012	0.814635	103.717	0.729175	91.2654	0.0122895
Mus musculus glutathione peroxidase 1 (Gpx1), mRNA.	GSHPx-1; Gpx; CGPx; AI195024; AL033363; GPx-1	94.1563	0.357235	93.8601	0.393531	91.2671	0.27025
Mus musculus hairy/enhancer-of-split related with YRPW motif 1 (Hey1), mRNA.	AI316788; HRT1; Hesr1; hesr-1; Herp2; AI414254	103.215	0.796382	91.4782	0.0795771	91.2756	0.254383
Mus musculus FERM domain containing 6 (Frmd6), mRNA.	2610019M19Rik; 4930488L10Rik; AW212977	91.7893	0.114885	91.1037	0.104429	91.2792	0.109332
Mus musculus cornichon homolog (Drosophila) (Cnih), mRNA.	0610007J15	105.125	0.20995	95.4604	0.00234285	91.2953	0.192603
Mus musculus beta-2 microglobulin (B2m), mRNA.	Ly-m11; beta2-m	98.1627	0.658411	98.5696	0.581542	91.2957	0.0577818
Mus musculus abl-interactor 2 (Abi2), mRNA.	AI839867; 8430425M24Rik; C130078H13; MGC90855; MGC90836	103.822	0.225555	97.2216	0.672347	91.2958	0.0647328
Mus musculus RIKEN cDNA 2210418O10 gene (2210418O10Rik), transcript variant 1, mRNA.	MGC116027; C230069C04	102.719	0.705984	97.4618	0.669456	91.2991	0.0998873
Mus musculus vinculin (Vcl), mRNA.	AA571387; 9430097D22; AI462105; AW545629	108.495	0.134522	116.935	0.266881	91.3171	0.0203777
Mus musculus ArfGAP with FG repeats 1 (Agfg1), mRNA.	C130049H11Rik; Rip; RAB; AU045498; D730048C23Rik; C85612	102.895	0.220602	98.8533	0.710232	91.3218	0.0839702
Mus musculus PHD finger protein 17 (Phf17), mRNA.	AU041499; mKIAA1807; D530048A03Rik; Jade1	103.265	0.605361	100.781	0.952323	91.3245	0.255307
Mus musculus RIKEN cDNA 1700025G04 gene (1700025G04Rik), mRNA.	2900042O04Rik; AV212693	98.5732	0.704835	101.409	0.913512	91.3303	0.193194
Mus musculus Bardet-Biedl syndrome 2 (human) (Bbs2), mRNA.	2410125H22Rik; AI447581	111.229	0.497894	102.777	0.977719	91.3468	0.396208
Mus musculus prefoldin 5 (Pfdn5), mRNA.	MM-1; 1700010A06Rik; Eig1; 1190001O17Rik; D15Ertd697e	103.4	0.424134	101.476	0.679467	91.3469	0.0946731
Mus musculus potassium voltage-gated channel, Shal-related family, member 2 (Kcnd2), mRNA.	Kv4.2; R75121; AW555701; AI839615; mKIAA1044	98.6448	0.764299	103.118	0.727179	91.354	0.0415177
Mus musculus RIKEN cDNA 1700025K23 gene (1700025K23Rik), mRNA.		101.823	0.628909	92.2119	0.164718	91.3722	0.130875
Mus musculus zinc finger protein 467 (Zfp467), transcript variant 3, mRNA.	EZI; AI426952; 1190001I08Rik; MNCb-3350; AB041616; AV017623	104.766	0.836772	95.9997	0.489717	91.3754	0.147389
PREDICTED: Mus musculus similar to putative transcription factor ZNF131, transcript variant 1 (LOC100040573), mRNA.		95.7112	0.00506427	96.9839	0.541288	91.3878	0.195576
Mus musculus solute carrier family 25 (mitochondrial carrier, phosphate carrier), member 3 (Slc25a3), nuclear gene encoding mitochondrial protein, mRNA.	5730556H19Rik; Phc; PTP	94.5621	0.201047	99.4793	0.780426	91.3885	0.0214599
Mus musculus kinesin-associated protein 3 (Kifap3), mRNA.	SMAP; KAP3	97.8633	0.47157	97.639	0.343975	91.3933	0.159232
Mus musculus NADH dehydrogenase (ubiquinone) 1 alpha subcomplex, 9 (Ndufa9), mRNA.	1010001N11Rik	100.129	0.933998	95.7522	0.316739	91.4036	0.236371
Mus musculus DnaJ (Hsp40) homolog, subfamily C, member 15 (Dnajc15), mRNA.	1110003P16Rik; Dnajd1	96.4568	0.359254	94.3281	0.0239532	91.406	0.20606
Mus musculus endomucin (Emcn), mRNA.	Muc14; AI315669; 0610012K22Rik	102.241	0.760051	94.2128	0.298139	91.4128	0.185146
Mus musculus SET and MYND domain containing 3 (Smyd3), mRNA.	Zmynd1; 2410008A19Rik	108.154	0.371288	100.636	0.89116	91.4144	0.0523737
Mus musculus oligodendrocytic myelin paranodal and inner loop protein (Opalin), mRNA.	Tmp10	103.912	0.887684	93.6736	0.419422	91.4258	0.381393
Mus musculus ectodermal-neural cortex 1 (Enc1), mRNA.	PIG10; Nrpb	99.0298	0.81559	97.241	0.680805	91.4479	0.427174
Mus musculus membrane interacting protein of RGS16 (Mir16), mRNA.	RGS16; 1200003M13Rik; GDE1	105.993	0.611479	98.0224	0.734799	91.4504	0.0654905
Mus musculus spermatid perinuclear RNA binding protein (Strbp), mRNA.	C86322; Spnr	100.664	0.959023	100.645	0.928034	91.4559	0.0865615
		102.814	0.678845	102.655	0.496173	91.4654	0.0595286
Mus musculus tropomyosin 1, alpha (Tpm1), mRNA.	AA986836; alpha-TM; Tmpa; Tpm-1	97.6435	0.286424	94.2788	0.151148	91.4727	0.139644
Mus musculus leukocyte receptor cluster (LRC) member 9 (Leng9), mRNA.	F630035L11Rik; 9530024C23Rik	98.4312	0.740102	97.1885	0.745915	91.4838	0.106877
Mus musculus sterol-C4-methyl oxidase-like (Sc4mol), mRNA.	C78600; ERG25; 1500001G16Rik; DESP4	102.72	0.679828	103.291	0.694913	91.4913	0.399113
Mus musculus dual specificity phosphatase 7 (Dusp7), mRNA.	MKPX; MKP-X; AU015694; PYST2	94.9676	0.400585	88.4069	0.196037	91.5114	0.126269
Mus musculus RAB3 GTPase activating protein subunit 1 (Rab3gap1), mRNA.	4732493F09Rik; 1700003B17Rik; Rab3gap; AL117896	104.376	0.539948	101.8	0.670486	91.5124	0.18115
		103.352	0.969056	101.944	0.721869	91.5146	0.43824
Mus musculus RAB7, member RAS oncogene family (Rab7), mRNA.	MGC102153	102.956	0.745377	97.0768	0.495561	91.5151	0.146643
Mus musculus ATPase, H+ transporting, lysosomal V1 subunit G1 (Atp6v1g1), mRNA.	1810024D14Rik; Vma10; AA960677; ATP6J; Atp6g1; VAG1	100.959	0.86188	93.0565	0.100862	91.5194	0.0826891
Mus musculus GTP binding protein 4 (Gtpbp4), mRNA.	NGB; Crfg; Gtpbp3; 2610028C09Rik	115.122	0.191981	107.546	0.104957	91.5279	0.0375913
Mus musculus synaptic nuclear envelope 1 (Syne1), transcript variant 1, mRNA.	KIAA1756; 8B; CPG2; C130039F11Rik; mKIAA1756; MGC62825; A330049M09Rik; BE692247; Myne1	102.006	0.592194	100.266	0.906034	91.5302	0.120691
Mus musculus eukaryotic translation initiation factor 4E nuclear import factor 1 (Eif4enif1), mRNA.	Clast4; AU021239; AA410001; 2610509L04Rik; D11Ertd166e; A930019J01Rik	107.853	0.294745	95.5313	0.210686	91.5329	0.0998136
Mus musculus COX18 cytochrome c oxidase assembly homolog (S. cerevisiae) (Cox18), mRNA.	BC038311	103.196	0.528378	99.5031	0.819772	91.5347	0.0235814
PREDICTED: Mus musculus similar to ATP synthase, H+ transporting, mitochondrial F0 complex, subunit G (LOC668837), misc RNA.		94.2648	0.330562	100.354	0.852187	91.5388	0.376795
Mus musculus deoxythymidylate kinase (Dtymk), mRNA.	TYPK; D10Ertd203e; mtmk; CDC8; Tmk; TMPK; AU044245	103.39	0.509186	95.8115	0.465204	91.5419	0.227077
Mus musculus RWD domain containing 4A (Rwdd4a), mRNA.	BC016198; Gm1942; MGC27606	100.367	0.985233	100.906	0.933941	91.5444	0.099407
Mus musculus solute carrier family 25 (mitochondrial carrier, Aralar), member 12 (Slc25a12), mRNA.	BB129864; B230107K20Rik; AI839531; 2610002D09Rik	96.7796	0.676714	103.536	0.843787	91.5516	0.221836
Mus musculus proteasome (prosome, macropain) subunit, beta type 1 (Psmb1), mRNA.	C81484; Lmpc5; AA409053	97.7474	0.637763	94.4881	0.0716522	91.5557	0.264064
Mus musculus oxysterol binding protein-like 2 (Osbpl2), mRNA.	MGC28451; C130070J12Rik; KIAA0772; mKIAA0772; Orp2; ORP-2	101.173	0.797812	94.3085	0.0404694	91.5615	0.0287496
Mus musculus tubby like protein 4 (Tulp4), mRNA.	1110057P05Rik; Tusp	106.895	0.353131	98.5299	0.725993	91.5652	0.111602
Mus musculus predicted gene, OTTMUSG00000004461 (OTTMUSG00000004461), mRNA.	C130086A10	108.363	0.150083	96.7872	0.397116	91.5717	0.370282
Mus musculus coiled-coil domain containing 90B (Ccdc90b), mRNA.	C86558; MGC144297; 2310015N07Rik	103.246	0.767566	102.086	0.915979	91.5875	0.195087
Mus musculus methionine adenosyltransferase II, beta (Mat2b), mRNA.	1110064C04Rik; TGR; MAT-II; AU022853; 2410018D16Rik; RP23-382C18.2; AI182287; MATIIbeta	100.654	0.911257	98.0508	0.691817	91.596	0.0145699
Mus musculus H3 histone, family 3B (H3f3b), mRNA.	H3.3B; 9430068D06Rik	102.247	0.554111	99.4026	0.8996	91.6066	0.05405
Mus musculus mediator of RNA polymerase II transcription, subunit 28 homolog (yeast) (Med28), mRNA.	Eg1; FKSG20; magicin; 1500003D12Rik; AU045690; AI451633	102.029	0.75339	98.7047	0.334166	91.6126	0.265824
Mus musculus expressed sequence AW121567 (AW121567), mRNA.	AW121567; 6430500D16	104.575	0.471736	101.219	0.960765	91.6196	0.099441
Mus musculus replication protein A1 (Rpa1), mRNA.	Rpa; 70kDa; 5031405K23Rik; AW557552; AA589576; RF-A; RP-A	96.4504	0.23991	93.9395	0.319515	91.6222	0.0814915
Mus musculus splicing factor 3b, subunit 5 (Sf3b5), mRNA.	1110005L13Rik; Sf3b10; AU043053; 10kDa	98.7065	0.675651	101.987	0.566907	91.6236	0.10504
Mus musculus small G protein signaling modulator 2 (Sgsm2), mRNA.	RP23-174M12.3; R74628; mKIAA0397; D630003G22Rik	110.457	0.16979	95.3948	0.47417	91.6524	0.141067
Mus musculus chitinase 3-like 1 (Chi3l1), mRNA.	AW208766; brp-39; Brp39; Gp39	101.133	0.895496	96.0775	0.527439	91.6614	0.224007
Mus musculus cDNA sequence BC005537 (BC005537), mRNA.	C78201; 8030460C05Rik; RP23-92G13.4; MGC7474	108.837	0.302706	98.0256	0.668259	91.6637	0.235214
Mus musculus polymerase (DNA-directed), epsilon 4 (p12 subunit) (Pole4), mRNA.	2400007P05Rik; 5830430F06Rik	107.439	0.0645768	96.7503	0.595947	91.6655	0.0585441
Mus musculus G protein-coupled receptor 177 (Gpr177), mRNA.	AI173978; 5031439A09Rik; AI987742	98.554	0.609512	98.1751	0.56476	91.6673	0.110554
Mus musculus ribosomal protein L9 (Rpl9), mRNA.	MGC102393	101.111	0.850084	97.8134	0.538412	91.672	0.179332
Mus musculus LYR motif containing 5 (Lyrm5), mRNA.	AL022899; Ghiso; 4930469P12Rik	99.1433	0.933582	95.5183	0.492016	91.6721	0.36296
Mus musculus integrator complex subunit 4 (Ints4), mRNA.	2610034N24Rik; AW493223; AA692684	106.594	0.230574	98.7037	0.761717	91.6865	0.139012
Mus musculus exocyst complex component 2 (Exoc2), mRNA.	AI648199; Sec5; 2410030I24Rik; Sec5l1; RP23-213G18.3	104.209	0.082045	97.8203	0.396507	91.6889	0.281807
Mus musculus glutaredoxin 5 homolog (S. cerevisiae) (Glrx5), mRNA.	2310004O13Rik; AU020725; 2900070E19Rik	96.0285	0.293053	102.485	0.872235	91.6962	0.180644
Mus musculus ring finger protein 113A2 (Rnf113a2), mRNA.	AI426758; 2310020H19Rik; Rnf113a; MGC144613	103.465	0.519757	99.226	0.800293	91.6967	0.0603232
Mus musculus RAB35, member RAS oncogene family (Rab35), mRNA.	9530019H02Rik; RAY; RAB1C; AU040256; H-ray	101.525	0.934471	105.472	0.752967	91.705	0.132138
Mus musculus leucine-rich repeat LGI family, member 1 (Lgi1), mRNA.	BB130740	96.4217	0.360992	90.6914	0.300449	91.7083	0.050323
Mus musculus membrane-associated ring finger (C3HC4) 2 (March2), mRNA.	MGC7259; 9530046H09Rik	99.8406	0.997475	96.1586	0.178382	91.7085	0.0255222
Mus musculus MRT4, mRNA turnover 4, homolog (S. cerevisiae) (Mrto4), mRNA.	Mrt4; Mg684; 2610012O22Rik	103.507	0.612146	102.094	0.678454	91.718	0.190347
Mus musculus transmembrane protein 57 (Tmem57), mRNA.	AI606104; 1110007C24Rik; 9230118A01Rik; C61; RP23-191E19.1; AI317300	105.208	0.426079	94.1644	0.484542	91.7224	0.174153
Mus musculus cytochrome c oxidase subunit VIIa polypeptide 2-like (Cox7a2l), mRNA.	EB1; Silg81; SIG-81; COX7AR; SIG81; MGC103208; COX7RP	100.528	0.94162	100.835	0.971296	91.7243	0.111025
Mus musculus ral guanine nucleotide dissociation stimulator,-like 1 (Rgl1), mRNA. XM_924428	Rgl; mKIAA0959; KIAA0959	107.877	0.262435	106.341	0.293952	91.7253	0.119763
Mus musculus transmembrane protein 60 (Tmem60), mRNA.	MGC38035; BC027828	102.531	0.373791	100.715	0.937891	91.7313	0.115212
Mus musculus sorting nexin 4 (Snx4), mRNA.	AI037066; 1810036H14Rik	97.0087	0.567144	90.4981	0.0744739	91.7366	0.0629606
Mus musculus ERGIC and golgi 2 (Ergic2), transcript variant 1, mRNA.	1200009B18Rik; 4930572C01Rik; AA408438; Ptx1	109.906	0.0495767	100.864	0.862365	91.7511	0.189762
Mus musculus SKI-like (Skil), transcript variant 1, mRNA.	SnoN2; Skir; sno; 9130011J04Rik; SnoN; sno-dE3	107.585	0.525459	100.403	0.978669	91.7538	0.18964
Mus musculus glutathione peroxidase 4 (Gpx4), transcript variant 1, mRNA.	MGC103187; snGPx; 1700027O09Rik; PHGPx; mtPHGPx; MGC118087	102.174	0.640297	100.096	0.868744	91.7575	0.0731099
Mus musculus phospholipase A2, group VII (platelet-activating factor acetylhydrolase, plasma) (Pla2g7), mRNA.	R75400	92.6079	0.0707763	93.0985	0.365857	91.7596	0.186544
Mus musculus developmentally regulated GTP binding protein 1 (Drg1), mRNA.	Nedd3; AI132520; AA408859	101.318	0.91736	97.6564	0.627858	91.7805	0.0496269
Mus musculus senataxin (Setx), mRNA.	mKIAA0625; A130090N03; Sen1; SCAR1; AOA2; Als4; A930037J23Rik; AW060766	111.927	0.790232	105.707	0.996843	91.7844	0.270649
Mus musculus delta/notch-like EGF-related receptor (Dner), mRNA.	Bret; A930026D19Rik; MGC39059; BET	98.1914	0.657089	94.6053	0.414843	91.7936	0.0103953
Mus musculus abhydrolase domain containing 5 (Abhd5), mRNA.	IECN5; 2010002J10Rik; CDS; NCIE2; CGI-58; 1300003D03Rik	99.2988	0.837675	97.4297	0.614335	91.8115	0.0471812
Mus musculus protein kinase, cAMP dependent regulatory, type I beta (Prkar1b), mRNA.	RIbeta; AI385716	100.488	0.849433	96.4851	0.549784	91.818	0.161613
Mus musculus ST3 beta-galactoside alpha-2,3-sialyltransferase 6 (St3gal6), mRNA.	St3galVI; AW552396; AI930218; 1700023B24Rik; Siat10	100.164	0.938224	92.0725	0.0985896	91.8253	0.0669075
Mus musculus protein disulfide isomerase associated 3 (Pdia3), mRNA.	Grp58; PLC[a]; PDI; Plca; ERp60; PDI-Q2; 58kDa; ERp57; Erp; PI-PLC; ERp61	92.064	0.0412034	101.924	0.803021	91.8387	0.332285
Mus musculus small nuclear ribonucleoprotein D3 (Snrpd3), mRNA.	SMD3; AW046420; 1700043E15Rik; 2310009E13Rik	93.5368	0.00105439	89.8458	0.130963	91.8419	0.256402
Mus musculus zinc finger protein 326 (Zfp326), mRNA.	5730470H14Rik; ZAN75	109.281	0.0484638	98.8386	0.629331	91.8449	0.140993
		102.491	0.703757	103.715	0.744354	91.853	0.566369
Mus musculus RAS guanyl releasing protein 1 (Rasgrp1), mRNA.	Rasgrp	102.566	0.306864	96.8315	0.0430346	91.854	0.223392
Mus musculus Fc receptor, IgG, alpha chain transporter (Fcgrt), mRNA.	FcRn	102.751	0.758774	92.1278	0.0421732	91.8625	0.090104
Mus musculus calcium channel, voltage-dependent, beta 4 subunit (Cacnb4), transcript variant 1, mRNA.	lh; lethargic; Cchb4; 3110038O15Rik; MGC31529	99.4995	0.868065	101.685	0.381471	91.8625	0.196346
		98.7011	0.539297	97.7298	0.648705	91.8659	0.209872
Mus musculus LSM3 homolog, U6 small nuclear RNA associated (S. cerevisiae) (Lsm3), mRNA.	USS2; 1010001J12Rik; SMX4; 6030401D18Rik	107.469	0.188317	105.827	0.337647	91.87	0.0102446
Mus musculus general transcription factor II H, polypeptide 2 (Gtf2h2), mRNA.	p44; 44kDa; Btf2p44	104.131	0.414237	95.0875	0.0626953	91.8791	0.303594
Mus musculus protein kinase, interferon inducible double stranded RNA dependent activator (Prkra), mRNA.	RAX; Pact; AV120107	108.025	0.222799	97.3351	0.579452	91.8858	0.127224
Mus musculus vitamin K epoxide reductase complex, subunit 1 (Vkorc1), mRNA.	D7Wsu86e	100.298	0.940251	96.1052	0.341732	91.894	0.109839
Mus musculus phosphoglycolate phosphatase (Pgp), mRNA.	AI481330; MGC103027	100.38	0.827517	102.645	0.52619	91.8982	0.104634
Mus musculus ephrin A5 (Efna5), transcript variant 2, mRNA.	AL-1; Epl7; AV158822; RAGS; EFL-5; LERK-7; Ephrin-A5	104.486	0.0294389	94.5939	0.442706	91.8992	0.287442
Mus musculus ubiquitin-conjugating enzyme E2F (putative) (Ube2f), mRNA.	2510010F15Rik; AI851109	99.0629	0.655827	102.335	0.717318	91.9147	0.014063
Mus musculus BCL2-associated transcription factor 1 (Bclaf1), transcript variant 2, mRNA.	AI450190; 2610102K23Rik; AW556225; Btf; mKIAA0164; 5730534O06Rik; 2700025J07Rik; MGC58035; MGC30519; KIAA0164; 2810454G14Rik	102.837	0.811844	94.1631	0.273622	91.9453	0.22414
Mus musculus DEAH (Asp-Glu-Ala-His) box polypeptide 33 (Dhx33), mRNA.	3110057P17Rik; 9430096J02Rik; Ddx33	112.782	0.206219	110.532	0.311802	91.9466	0.129674
Mus musculus regulator of G protein signaling 7 (Rgs7), mRNA.		103.479	0.734191	101.127	0.98442	91.9516	0.0980263
Mus musculus mitochondrial ribosomal protein S18A (Mrps18a), nuclear gene encoding mitochondrial protein, mRNA.	1110004O20Rik; C79712; MGC66832	99.1348	0.745725	93.7812	0.381797	91.9572	0.0303248
Mus musculus trafficking protein, kinesin binding 1 (Trak1), mRNA.	mKIAA1042; 2310001H13Rik; AI467545; hyrt	97.5333	0.651047	95.448	0.445991	91.9618	0.0898905
Mus musculus basic helix-loop-helix domain containing, class B9 (Bhlhb9), mRNA.	2700087I09Rik	96.7158	0.337902	99.0324	0.82767	91.9674	0.20398
Mus musculus family with sequence similarity 164, member A (Fam164a), mRNA.	MGC90536; AU023959; AI790358	101	0.796106	99.1366	0.877875	91.9712	0.124569
Mus musculus ELMO domain containing 1 (Elmod1), mRNA. XM_924741	4831417L10	98.5998	0.723829	95.391	0.476049	91.9787	0.04796
Mus musculus glutaredoxin (Glrx), mRNA.	D13Wsu156e; Glrx1; C86710	96.6872	0.536863	95.7566	0.524828	91.9801	0.266108
		99.5641	0.891779	101.168	0.830259	91.9865	0.0706823
Mus musculus DCN1, defective in cullin neddylation 1, domain containing 4 (S. cerevisiae) (Dcun1d4), mRNA.	AI836376; MGC117952	104.509	0.345912	102.784	0.242209	91.9948	0.0389115
Mus musculus Serpine1 mRNA binding protein 1 (Serbp1), mRNA.	Pairbp1; 9330147J08Rik; 1200009K13Rik; AL022786	104.082	0.0394144	100.607	0.806932	92.0001	0.0434372
Mus musculus RIKEN cDNA 1500032L24 gene (1500032L24Rik), mRNA.	MGC106724	94.7624	0.103643	95.9792	0.0711629	92.007	0.171555
Mus musculus ubiquitin-like domain containing CTD phosphatase 1 (Ublcp1), mRNA.	MGC7513; 8430435I17Rik; BC002236; 4930527B16Rik; MGC117826	99.4526	0.762744	103.829	0.757676	92.0125	0.109776
PREDICTED: Mus musculus similar to putative oral cancer suppressor (LOC100047490), mRNA.		100.129	0.877269	104.874	0.586763	92.016	0.0205469
Mus musculus claudin 10 (Cldn10), transcript variant 2, mRNA.	D14Ertd728e; 6720456I16Rik	101.135	0.829795	96.6794	0.312627	92.0225	0.174903
Mus musculus major facilitator superfamily domain containing 1 (Mfsd1), mRNA.	1200003O06Rik	96.5434	0.188418	95.7449	0.343413	92.0238	0.112006
Mus musculus Wiskott-Aldrich syndrome-like (human) (Wasl), mRNA.	3110031I02Rik; 2900021I12Rik; N-WASP	106.232	0.0961145	104.85	0.277087	92.026	0.00860117
Mus musculus ubiquilin 1 (Ubqln1), transcript variant 2, mRNA.	1110046H03Rik; D13Ertd372e; C77538; DA41; XDRP1; Plic-1; Dsk2; AU019746; 1810030E05Rik	100.523	0.964716	106.353	0.138389	92.0387	0.00876135
PREDICTED: Mus musculus similar to BKLF (LOC100046855), mRNA.		107.823	0.380195	111.054	0.240529	92.0417	0.178781
		106.704	0.610179	98.1971	0.732004	92.0449	0.359306
Mus musculus leucine rich repeat protein 3, neuronal (Lrrn3), mRNA.	NLRR-3	100.956	0.843574	99.1126	0.920831	92.049	0.15218
Mus musculus UV radiation resistance associated gene (Uvrag), mRNA.	AI648770; Uvrag1; 9530039D02Rik	106.98	0.145253	102.549	0.660926	92.0609	0.0243943
PREDICTED: Mus musculus similar to Mod1 protein, transcript variant 4 (LOC677317), mRNA.		106.712	0.517561	98.7561	0.748729	92.0787	0.417539
Mus musculus THO complex 4 (Thoc4), mRNA.	ALY; REF1; Refbp1	101.542	0.945633	97.0947	0.357294	92.0878	0.148939
Mus musculus leucine rich repeat transmembrane neuronal 3 (Lrrtm3), mRNA.	9630044H04Rik	94.4551	0.325692	82.4961	0.0507184	92.0982	0.154503
Mus musculus claudin domain containing 1 (Cldnd1), mRNA.	AW489850; AA407103; 1110019C08Rik; AI849195	99.519	0.912678	97.1249	0.634875	92.1006	0.377136
Mus musculus Unc-51 like kinase 2 (C. elegans) (Ulk2), mRNA.	mKIAA0623; AU015340; Unc51.2; A830085I22Rik	103.321	0.569247	100.472	0.991229	92.1065	0.0643778
Mus musculus germ cell-less homolog 1 (Drosophila) (Gmcl1), mRNA.	2810049L19Rik; Gcl; mglc-1	107.263	0.304489	99.7316	0.853872	92.1235	0.123729
		101.057	0.990531	90.7144	0.164124	92.1399	0.17205
Mus musculus dynein light chain roadblock-type 1 (Dynlrb1), mRNA.	AV124457; Dncl2a; MGC159351; 2010320M17Rik; DNLC2A; 2010012N15Rik; 9430076K19Rik; MGC159313	103.247	0.919578	104.019	0.823066	92.1488	0.0439787
Mus musculus integral membrane protein 2A (Itm2a), mRNA.	AW108051; E25; Itm2	108.991	0.132373	89.9941	0.0161272	92.1682	0.232839
PREDICTED: Mus musculus similar to fau (LOC100048445), mRNA.		102.285	0.73183	100.506	0.982059	92.1729	0.172352
Mus musculus nudix (nucleoside diphosphate linked moiety X)-type motif 4 (Nudt4), mRNA.	DIPP2alpha; DIPP2beta; HDCMB47P; 4933436C10Rik; DIPP2	98.6472	0.707991	95.3583	0.382657	92.1751	0.286778
Mus musculus SRY-box containing gene 9 (Sox9), mRNA.	2010306G03Rik; AV220920; KIAA4243; mKIAA4243	107.461	0.130774	96.2972	0.0574867	92.1759	0.0955071
Mus musculus transmembrane protein 98 (Tmem98), mRNA.	AI463522; RP23-480G5.1; 6530411B15Rik	97.4437	0.444325	89.2967	0.0419596	92.1773	0.0384412
Mus musculus WAS/WASL interacting protein family, member 2 (Wipf2), mRNA.	Gm1176; Wire; Wich; 1110014J05Rik; 5730509C05Rik; AA407487	103.264	0.28178	104.771	0.463675	92.1908	0.0981557
Mus musculus nudix (nucleoside diphosphate linked moiety X)-type motif 11 (Nudt11), mRNA.	DIPP3; DIPP3b	96.8019	0.324887	99.8415	0.979451	92.2004	0.06774
Mus musculus syntaxin 6 (Stx6), mRNA.	2310039E05Rik; AA437559; AI845861; AI415714; 2410005I16Rik	103.63	0.30985	97.2235	0.246251	92.2175	0.106573
Mus musculus selenoprotein (Sep15), mRNA.	9430015P09Rik	103.527	0.249417	96.4083	0.365668	92.2208	0.271267
Mus musculus CDC16 cell division cycle 16 homolog (S. cerevisiae) (Cdc16), mRNA.	APC6; 2700071J12Rik; 2810431D22Rik	113.133	0.104678	100.222	0.965877	92.2348	0.281981
Mus musculus Fas apoptotic inhibitory molecule (Faim), mRNA.	Faim-S; Faim-L	102.4	0.771579	99.4212	0.847966	92.2353	0.0958245
Mus musculus metal response element binding transcription factor 2 (Mtf2), mRNA.	Pcl2; 9230112N11Rik; MGC116639; M96; C76717; AA537621	111.075	0.204556	96.8324	0.260285	92.2514	0.315352
Mus musculus neuron specific gene family member 1 (Nsg1), mRNA.	Neep21; m234; p21	93.4825	0.36071	98.5665	0.64304	92.262	0.035081
Mus musculus SMEK homolog 2, suppressor of mek1 (Dictyostelium) (Smek2), mRNA.	AW557776; RP23-393O10.1; mKIAA1387; AW011752; KIAA1387	99.8268	0.881848	103.169	0.65527	92.2691	0.236848
Mus musculus DNA segment, Chr 3, Brigham & Women's Genetics 0562 expressed (D3Bwg0562e), mRNA.	mKIAA0455; PRG-1; A330086D10	94.8853	0.416834	95.9085	0.525825	92.2697	0.106887
		106.806	0.571477	93.8821	0.103869	92.277	0.166363
		114.483	0.0586239	105.828	0.776514	92.2778	0.270802
Mus musculus RIKEN cDNA 4732471D19 gene (4732471D19Rik), mRNA.		106.111	0.515152	95.688	0.120563	92.2903	0.344961
Mus musculus UDP-glucose pyrophosphorylase 2 (Ugp2), mRNA.	MGC38262	109.316	0.182338	103.036	0.527649	92.2939	0.13058
Mus musculus acyl-CoA synthetase long-chain family member 5 (Acsl5), mRNA.	ACS2; 1700030F05Rik; Facl5; ACS5	105.213	0.692752	96.5994	0.588632	92.2961	0.210631
Mus musculus retinoid X receptor gamma (Rxrg), mRNA.	Nr2b3	101.146	0.827911	95.397	0.259963	92.2963	0.131106
Mus musculus RAB3A, member RAS oncogene family (Rab3a), mRNA.		97.9392	0.222786	95.3425	0.275595	92.3002	0.0217924
Mus musculus WD repeat domain 6 (Wdr6), mRNA.		112.14	0.159905	98.8866	0.740516	92.3057	0.352103
Mus musculus RNA binding motif, single stranded interacting protein (Rbms3), mRNA.	6720477E09Rik; MGC118437	107.695	0.303527	107.477	0.265344	92.3078	0.19914
Mus musculus phospholipase A2, group XIIA (Pla2g12a), transcript variant 1, mRNA.	Pla2g12; mGXII-1-PLA2; GXII; 2310004B05Rik; MGC58884; mGXII-1; Rossy	105.076	0.238805	96.8933	0.473616	92.3079	0.0138422
Mus musculus hypothetical protein LOC654842 (LOC654842), mRNA.		106.388	0.217104	98.6864	0.782357	92.311	0.0574543
Mus musculus RIKEN cDNA 2700060E02 gene (2700060E02Rik), mRNA.		104.05	0.816293	100.019	0.82024	92.3194	0.0388936
		96.5699	0.105713	97.3968	0.617524	92.3272	0.130324
Mus musculus split hand/foot malformation (ectrodactyly) type 1 (Shfm1), mRNA.	Shfdg1; Shfg; DSS1	102.165	0.6992	105.807	0.503089	92.3288	0.115118
		101.532	0.885547	95.5616	0.121678	92.3387	0.0612828
Mus musculus dopamine receptor D1A (Drd1a), mRNA.	Drd1; Drd-1; Gpcr15; C030036C15Rik	98.5918	0.858023	98.0382	0.769673	92.3482	0.33541
Mus musculus protein phosphatase 2, regulatory subunit B, delta isoform (Ppp2r2d), mRNA.	MDS026; D7Ertd753e; 1300017E19Rik	98.7384	0.739778	97.6252	0.670648	92.369	0.206486
Mus musculus amyloid beta precursor protein binding protein 1 (Appbp1), mRNA.	59kDa; MGC36437; MGC36630; MGC29435	98.7691	0.722729	93.8292	0.0292914	92.369	0.148419
Mus musculus ADP-ribosylation factor-like 6 interacting protein 5 (Arl6ip5), mRNA.	5930404D22Rik; Gtrap3-18; AV001879; Aip-5	106.38	0.471702	101.796	0.625964	92.3695	0.426274
Mus musculus gamma-aminobutyric acid (GABA-A) receptor, subunit beta 3 (Gabrb3), transcript variant 2, mRNA.	A230092K12Rik; Gabrb-3; AW049585; Cp1	104.616	0.0304419	100.523	0.958173	92.3716	0.0290962
Mus musculus ubiquitin-like 5 (Ubl5), mRNA.	beacon; 1110030M22Rik	102.937	0.183144	98.7647	0.701307	92.3774	0.132485
PREDICTED: Mus musculus similar to Ring finger protein 126 (LOC100045963), mRNA.		99.2546	0.709977	100.726	0.916146	92.3827	0.254496
Mus musculus dpy-30 homolog (C. elegans) (Dpy30), mRNA.	DPY30; C87842	100.62	0.876554	95.2347	0.118469	92.3845	0.0985759
Mus musculus DnaJ (Hsp40) homolog, subfamily C, member 19 (Dnajc19), transcript variant 1, mRNA.	1810055D05Rik; AA959924; Tim14	101.463	0.669921	101.253	0.747522	92.387	0.15244
Mus musculus exosome component 1 (Exosc1), mRNA.	2610035C18Rik; 2610312F07Rik; AI447561; 2610104C07Rik	96.0492	0.286261	91.813	0.279512	92.3903	0.1604
Mus musculus solute carrier family 7 (cationic amino acid transporter, y+ system), member 11 (Slc7a11), mRNA.	xCT; AI451155; 9930009M05Rik; sut	107.662	0.0587712	94.2418	0.138564	92.3953	0.0216014
Mus musculus elongation of very long chain fatty acids (FEN1/Elo2, SUR4/Elo3, yeast)-like 4 (Elovl4), mRNA.		95.0024	0.334143	96.3995	0.639512	92.3975	0.345294
Mus musculus tetraspanin 12 (Tspan12), mRNA.	AI426782; AW111457; 9030619E17; Tm4sf12; AI663988	108.35	0.41915	100.583	0.999142	92.3988	0.224127
		100.317	0.94111	99.8322	0.894373	92.403	0.334307
Mus musculus protein phosphatase 1A, magnesium dependent, alpha isoform (Ppm1a), mRNA.	MPPa-1; AU017636; AI427932; 2310003C21Rik; 2900017D14Rik; MMPa-2	101.052	0.737188	98.9755	0.422408	92.412	0.0586706
Mus musculus RIKEN cDNA 2410018C17 gene (2410018C17Rik), mRNA.	KIAA4017; 5430419M09Rik; Dntnp	101.105	0.742387	96.2228	0.546425	92.4144	0.242278
Mus musculus RIKEN cDNA 0610010K14 gene (0610010K14Rik), mRNA.	AL033328; RP23-198E14.7; AU045833; 1110020A23Rik	108.473	0.167713	100.949	0.74697	92.4189	0.0443981
Mus musculus cryptochrome 2 (photolyase-like) (Cry2), mRNA.	D130054K12Rik; AV006279	102.01	0.740451	102.49	0.478974	92.4286	0.0843476
Mus musculus acyl-CoA synthetase short-chain family member 2 (Acss2), mRNA.	AceCS1; 1110017C11Rik; ACAS; Acs1; Acas2; Acas1	107.212	0.312416	103.137	0.736098	92.4306	0.164811
Mus musculus thyroid hormone receptor interactor 12 (Trip12), mRNA.	6720416K24Rik; 1110036I07Rik; AA410158; MGC31615; Gtl6	98.19	0.706506	102.963	0.819737	92.4325	0.0104296
Mus musculus proteasome (prosome, macropain) 28 subunit, alpha (Psme1), mRNA.	PA28a; MGC113815; AW413925	111.028	0.0185309	99.0163	0.693758	92.4341	0.244765
Mus musculus expressed sequence AI836003 (AI836003), mRNA.	5630400A08	104.509	0.323406	96.1896	0.0550881	92.4356	0.134129
Mus musculus RIKEN cDNA 1200003C05 gene (1200003C05Rik), mRNA.	AI256468; Jamp	100.055	0.914293	99.0219	0.712139	92.4482	0.0617107
Mus musculus fasciculation and elongation protein zeta 1 (zygin I) (Fez1), mRNA.	UNC-76; MGC19293; UNC76	98.1701	0.105821	98.4233	0.572839	92.4499	0.122966
Mus musculus membrane-associated ring finger (C3HC4) 6 (March6), mRNA.	F830029L24Rik; mKIAA0597; 3830408G03	107.573	0.262562	97.3646	0.655097	92.4542	0.167557
Mus musculus RIKEN cDNA 1810009N02 gene (1810009N02Rik), mRNA.		104.388	0.231498	97.8245	0.723412	92.4601	0.329022
Mus musculus calcium channel, voltage-dependent, beta 2 subunit (Cacnb2), mRNA.	MGC129334; AW060387; Cchb2; MGC129335	98.54	0.744567	90.0551	0.199802	92.4675	0.117849
Mus musculus predicted gene, EG625054 (EG625054), non-coding RNA.		97.582	0.678657	94.3286	0.239682	92.4737	0.055186
Mus musculus Ras-related GTP binding B (Rragb), mRNA.	MGC69750; MGC95567	101.68	0.641334	96.9928	0.69771	92.4755	0.170569
Mus musculus RIKEN cDNA 6330503K22 gene (6330503K22Rik), mRNA.	AA415922; AW557948; AI427129	110.823	0.0923111	96.1509	0.147016	92.4806	0.11043
Mus musculus WW domain containing E3 ubiquitin protein ligase 1 (Wwp1), mRNA.	SDRP1; Tiul1; AIP5; 8030445B08Rik	107.163	0.181274	94.1732	0.166812	92.4823	0.0974642
Mus musculus sorting nexin 14 (Snx14), mRNA.	YR-14; C330035N22Rik; B830022K16	104.89	0.481079	99.0249	0.726757	92.5015	0.0766681
Mus musculus ankyrin repeat domain 56 (Ankrd56), mRNA.	5730467H21Rik	100.706	0.83974	113.127	0.142155	92.5106	0.193663
Mus musculus solute carrier family 6 (neurotransmitter transporter, taurine), member 6 (Slc6a6), mRNA.	AA589629; C80501; Taut	108.696	0.387949	101.369	0.603182	92.511	0.403035
Mus musculus protein phosphatase 1B, magnesium dependent, beta isoform (Ppm1b), mRNA. XM_925494 XM_925495 XM_925496	PP2CB; MGC106489	101.429	0.845976	100.614	0.986831	92.5169	0.228149
Mus musculus neuron derived neurotrophic factor (Nenf), mRNA.	SCIRP10; 1110060M21Rik; Spuf	92.2695	0.0796169	87.9494	0.00893038	92.5217	0.16457
Mus musculus RIKEN cDNA 1110018G07 gene (1110018G07Rik), mRNA.	AI649076; mKIAA0317; AW610792	110.056	0.254886	104.135	0.144951	92.5238	0.341517
Mus musculus ATM interactor (Atmin), mRNA.	mKIAA0431; MGC79206	106.581	0.215551	96.5881	0.18791	92.5398	0.155165
Mus musculus EPM2A (laforin) interacting protein 1 (Epm2aip1), mRNA.	A930003G21Rik; mKIAA0766	105.517	0.622484	104.074	0.66115	92.5457	0.0738634
Mus musculus exocyst complex component 7 (Exoc7), mRNA.	mKIAA1067; sec70; Exo70; 70kDa	110.071	0.0548845	106.242	0.0342856	92.5522	0.0520408
Mus musculus zinc finger, matrin-like (Zfml), mRNA.	AI323587; mNP220; Np220	95.4706	0.551622	94.4531	0.250508	92.5545	0.184842
Mus musculus RIKEN cDNA 3110009E18 gene (3110009E18Rik), mRNA.		102.579	0.429135	94.9282	0.0645304	92.5642	0.207956
Mus musculus SAFB-like, transcription modulator (Sltm), transcript variant 1, mRNA.	5730455C01Rik; 5730555F13Rik; Met; 9130215G10Rik	107.936	0.49833	101.565	0.836643	92.5824	0.357051
Mus musculus profilin 2 (Pfn2), mRNA.	Pfn	93.4667	0.154538	94.9883	0.427186	92.5837	0.172437
Mus musculus stromal membrane-associated GTPase-activating protein 2 (Smap2), mRNA.	Smap2; RP23-57M16.1; AA408614; 1810031K02Rik	102.331	0.616751	88.4415	0.0355676	92.5869	0.363208
Mus musculus RIKEN cDNA 2810485I05 gene (2810485I05Rik), mRNA.	C78303	114.252	0.48053	107.722	0.584169	92.5907	0.458669
Mus musculus phosphodiesterase 1A, calmodulin-dependent (Pde1a), transcript variant 9, mRNA.	MGC116577; AW125737; AI987702	99.5256	0.812161	100.241	0.876198	92.5907	0.144721
PREDICTED: Mus musculus similar to LSM7 homolog, U6 small nuclear RNA associated (LOC100041500), mRNA.		100.235	0.940179	98.2961	0.795817	92.5966	0.382656
Mus musculus mitogen-activated protein kinase 4 (Mapk4), mRNA.	p63Mapk; Prkm4; A330097D03Rik; Erk3	112.109	0.335893	108.29	0.178494	92.6006	0.159089
Mus musculus leucine rich repeat containing 41 (Lrrc41), mRNA.	AW555107; MUF1; RP23-383D12.7; D630045E04Rik; AA409966; MGC38941; D730026A16Rik	112.395	0.0473565	93.6694	0.11816	92.6036	0.289991
Mus musculus DnaJ (Hsp40) homolog, subfamily B, member 12 (Dnajb12), mRNA.	mDj10; Dj10	112.745	0.0585209	102.014	0.629848	92.6167	0.202657
Mus musculus transmembrane protein 185B (Tmem185b), mRNA.	MGC25511; 2500001K11Rik	106.245	0.0411455	95.0187	0.264088	92.6192	0.258396
Mus musculus zinc finger protein 238 (Zfp238), transcript variant 2, mRNA.	RP58	96.1164	0.368743	94.9239	0.47714	92.6308	0.139795
Mus musculus formin 2 (Fmn2), mRNA.	AU024104	105.8	0.444509	99.3044	0.863424	92.6379	0.173771
Mus musculus protein phosphatase 1, regulatory (inhibitor) subunit 9A (Ppp1r9a), mRNA.	2810430P21Rik; neurabin-I; BB181831; mKIAA1222; 5330407E15; A230094E16Rik; 4930518N04Rik	104.094	0.365644	105.802	0.22311	92.6422	0.382461
Mus musculus proteasome (prosome, macropain) subunit, beta type 10 (Psmb10), mRNA.	Mecl1	102.874	0.774586	96.5786	0.609344	92.651	0.400988
Mus musculus sorting nexin 25 (Snx25), mRNA.	Gm1699; SBBI31; Gm173; AI661919	106.451	0.31645	102.251	0.845014	92.6654	0.018077
Mus musculus UDP-glucose ceramide glucosyltransferase (Ugcg), mRNA.	Ugcgl; AU043821; Epcs21; GlcT-1; C80537	95.7985	0.406335	95.9609	0.264531	92.672	0.254602
Mus musculus membrane protein, palmitoylated 3 (MAGUK p55 subfamily member 3) (Mpp3), mRNA.	6430514B01; Dlgh3	94.463	0.0207559	86.6102	0.0357644	92.6878	0.1638
Mus musculus LIM domain only 2 (Lmo2), mRNA.	Rbtn2; Rhom-2; Rbtn-2; Ttg2	103.594	0.747147	103.328	0.713958	92.7022	0.092456
Mus musculus general transcription factor II E, polypeptide 1 (alpha subunit) (Gtf2e1), mRNA.	TFIIE-A; FE; 56kDa; 2610024P03Rik; AI303800	106.32	0.32626	97.1254	0.223912	92.7067	0.158755
Mus musculus transmembrane emp24-like trafficking protein 10 (yeast) (Tmed10), mRNA.	MGC102351; p23; Tmp21; p24delta1; 1110014C03Rik	100.362	0.965332	96.989	0.0753043	92.711	0.199115
Mus musculus exostoses (multiple) 1 (Ext1), mRNA.	AA409028	97.8308	0.622233	89.8848	0.143315	92.7173	0.39067
Mus musculus protein tyrosine phosphatase, receptor type, D (Ptprd), transcript variant a, mRNA.	MGC113757; B230219D21Rik; MGC36851; 3000002J10Rik; 1110002J03Rik	101.219	0.864721	99.08	0.855192	92.7198	0.485173
Mus musculus four jointed box 1 (Drosophila) (Fjx1), mRNA.		101.458	0.765891	91.4763	0.0490126	92.7342	0.34337
Mus musculus malate dehydrogenase 2, NAD (mitochondrial) (Mdh2), nuclear gene encoding mitochondrial protein, mRNA.	Mdh-2; Mor-1; MDH; Mor1	99.1149	0.845163	96.4323	0.299572	92.7402	0.309437
PREDICTED: Mus musculus similar to Dullard homolog (Xenopus laevis) (LOC100048221), mRNA.		103.84	0.622167	93.5862	0.26704	92.7562	0.0433246
Mus musculus formin binding protein 1-like (Fnbp1l), mRNA.	2610318I01Rik; AW548221; MGC30506; TOCA1	110.71	0.08501	108.46	0.185188	92.7604	0.198538
Mus musculus solute carrier family 25 (mitochondrial carrier, peroxisomal membrane protein), member 17 (Slc25a17), nuclear gene encoding mitochondrial protein, mRNA.	47kDa; PMP34; 34kDa; Pmp47	104.009	0.133077	110.099	0.306739	92.7647	0.277737
Mus musculus heat shock protein 90, beta (Grp94), member 1 (Hsp90b1), mRNA.	GRP94; TA-3; Tra1; ERp99; Targ2; Tra-1; gp96	100.664	0.936875	99.022	0.812504	92.7663	0.437771
Mus musculus EH-domain containing 3 (Ehd3), mRNA.	Ehd2	105.04	0.467978	90.9065	0.124958	92.767	0.370517
Mus musculus STARD3 N-terminal like (Stard3nl), mRNA.	AW124774; MENTHO; 6530409L22Rik; 0610035N01Rik	104.469	0.298345	100.433	0.919916	92.7708	0.248909
		98.5151	0.680072	97.2811	0.385497	92.7722	0.320382
Mus musculus pleckstrin homology domain containing, family B (evectins) member 2 (Plekhb2), mRNA.	Phdc; AU018239; 2310009M15Rik; Evt2; evt-2	101.703	0.750815	103.204	0.698835	92.7731	0.174608
Mus musculus STT3, subunit of the oligosaccharyltransferase complex, homolog B (S. cerevisiae) (Stt3b), mRNA.	Simp; 1300006C19Rik	104.493	0.701908	99.5687	0.889545	92.781	0.110874
Mus musculus glyoxalase 1 (Glo1), mRNA.	Glo-1s; Glo1-s; AW550643; GLY1; 1110008E19Rik; 2510049H23Rik; Glo-1; Glo-1r; Qglo; Glo1-r; 0610009E22Rik	104.068	0.562811	99.0671	0.766176	92.7896	0.000862543
Mus musculus eukaryotic translation initiation factor 3, subunit E interacting protein (Eif3eip), mRNA.	Eif3ip; 0610011H21Rik; MGC37328; HSP-66Y; Eif3s6ip; PAF67	95.3546	0.360479	94.4874	0.0704409	92.7977	0.0346871
Mus musculus phosphatidylinositol glycan anchor biosynthesis, class F (Pigf), mRNA.		98.3877	0.694431	91.273	0.110183	92.8116	0.360606
Mus musculus pyruvate dehydrogenase E1 alpha 1 (Pdha1), nuclear gene encoding mitochondrial protein, mRNA.	Pdha-1	92.8365	0.262755	91.5749	0.0336131	92.8154	0.400093
Mus musculus RIKEN cDNA 2310008M10 gene (2310008M10Rik), mRNA.	5730557H03Rik	99.534	0.861477	95.7102	0.539422	92.8332	0.0312708
Mus musculus legumain (Lgmn), mRNA.	Prsc1; AEP; AI746452; AU022324	94.0966	0.314918	92.6458	0.212813	92.835	0.186094
PREDICTED: Mus musculus similar to RNA polymerase II transcription factor SIII p18 subunit (LOC665250), misc RNA.		94.8948	0.281594	102.389	0.882764	92.8408	0.00184204
Mus musculus complement component 1, q subcomponent, C chain (C1qc), mRNA.	Ciqc; C1qg; AI385742	95.8762	0.550398	98.6407	0.615041	92.8482	0.184605
Mus musculus COP9 (constitutive photomorphogenic) homolog, subunit 3 (Arabidopsis thaliana) (Cops3), mRNA.	Sgn3; Csn3	105.583	0.091654	101.102	0.711022	92.8552	0.078929
Mus musculus coagulation factor C homolog (Limulus polyphemus) (Coch), mRNA.	Coch-5B2; AW122937; D12H14S564E	100.237	0.886688	95.3547	0.420227	92.8608	0.256773
Mus musculus inositol monophosphatase domain containing 1 (Impad1), mRNA.	AA408880; 1110001C20Rik; AL022796; AI451589; B230207P20	105.249	0.679779	103.616	0.617321	92.8705	0.189957
Mus musculus tetraspanin 3 (Tspan3), mRNA.	Tm4sf8; Tspan-3; 1700055K04Rik; TM4-A	97.1693	0.426899	95.1425	0.307895	92.8706	0.148141
Mus musculus mortality factor 4 like 1 (Morf4l1), transcript variant 1, mRNA.	KIAA4002; mKIAA4002; TEG-189; MORFRG15; MGC102415; MGC103105; MGC118047; MRG15; Tex189	104.274	0.513393	100.885	0.845251	92.8737	0.1899
Mus musculus signal recognition particle 9 (Srp9), mRNA.	9kDa	99.4039	0.769981	103.422	0.928795	92.8812	0.0374729
Mus musculus synaptosomal-associated protein 29 (Snap29), mRNA.	AU020222; 1300018G05Rik; BB131856; AI891940; Gs32	102.257	0.972578	110.227	0.378125	92.8819	0.177388
Mus musculus latrophilin 3 (Lphn3), mRNA.	Gm1379; 5430402I23Rik; LEC3; CIRL-3; D130075K09Rik; mKIAA0768; MGC99439	109.367	0.341862	101.497	0.947847	92.8992	0.108288
Mus musculus coagulation factor II (thrombin) receptor (F2r), mRNA.	Cf2r; Par1; AI482343; ThrR; MGC28086	104.43	0.499781	99.1655	0.836095	92.8998	0.411098
		107.222	0.211991	100.89	0.990249	92.9041	0.317667
Mus musculus choline/ethanolaminephosphotransferase 1 (Cept1), mRNA.	AI788721; BB118941; 9930118K05Rik	101.816	0.762924	98.7406	0.421862	92.9045	0.0125184
Mus musculus replication protein A3 (Rpa3), mRNA.	C330026P08Rik; 14kDa	100.655	0.714415	105.251	0.453705	92.9097	0.430686
Mus musculus basic leucine zipper and W2 domains 2 (Bzw2), mRNA.	1110001I24Rik; Bdm2; HSPC028; MGC7203	101.033	0.768163	99.4243	0.817694	92.9205	0.0285811
Mus musculus ribosomal protein L19 (Rpl19), mRNA.		99.4321	0.812278	98.0718	0.499165	92.9269	0.0858426
Mus musculus RIKEN cDNA D030070L09 gene (D030070L09Rik), mRNA.		100.794	0.909788	102.655	0.614645	92.9408	0.169283
Mus musculus ACN9 homolog (S. cerevisiae) (Acn9), mRNA.	4933430A16Rik; 0610005M07Rik	104.016	0.618793	100.25	0.972701	92.943	0.143006
Mus musculus fermitin family homolog 2 (Drosophila) (Fermt2), mRNA.	MGC36305; AA960555; Mig2; Kindlin-2	104.638	0.518167	107.098	0.0550825	92.9462	0.385976
Mus musculus neuropilin (NRP) and tolloid (TLL)-like 1 (Neto1), mRNA.	C130005O10Rik; Btcl1	101.22	0.90518	92.7418	0.250541	92.9485	0.0408201
Mus musculus RNA binding motif protein 13 (Rbm13), mRNA.	AI314911; 2600016B03Rik	112.614	0.311933	100.821	0.672482	92.9498	0.364938
Mus musculus a disintegrin and metallopeptidase domain 9 (meltrin gamma) (Adam9), mRNA.	MDC9; Mltng; AU020942; mKIAA0021	99.0389	0.78831	89.4914	0.262465	92.9607	0.0253706
Mus musculus chaperonin containing Tcp1, subunit 6a (zeta) (Cct6a), mRNA.	Cctz-1; Cct6	95.0093	0.167489	93.3722	0.0904055	92.9713	0.0819563
Mus musculus ribosomal protein L31 (Rpl31), mRNA.	MGC106651; MGC107628	98.9382	0.758098	98.5638	0.769012	92.9755	0.264508
Mus musculus fibronectin leucine rich transmembrane protein 3 (Flrt3), mRNA.	5530600M07Rik; mKIAA1469; C430047I10Rik	91.4104	0.395698	100.206	0.969705	92.9764	0.394988
Mus musculus microsomal glutathione S-transferase 3 (Mgst3), mRNA.	GST-III; 2010306B17Rik; 2010012L10Rik; 2700004G04Rik; AA516734	97.7659	0.611906	91.3629	0.265155	92.9799	0.494132
Mus musculus peroxisomal biogenesis factor 11b (Pex11b), mRNA.		106.128	0.186566	100.574	0.793396	92.9837	0.380212
Mus musculus asparagine synthetase (Asns), mRNA.		97.339	0.619035	95.5902	0.452044	92.9935	0.206285
Mus musculus transmembrane protein 126A (Tmem126a), mRNA.	1810020E01Rik	101.645	0.528786	99.4162	0.903711	92.995	0.203118
Mus musculus src family associated phosphoprotein 2 (Skap2), mRNA.	AA960083; RA70; Saps; 2610021A10Rik; BB137539; mSKAP55R; Scap2; SKAP-HOM	101.009	0.717877	91.1962	0.0737196	93.0006	0.200233
Mus musculus ARP10 actin-related protein 10 homolog (S. cerevisiae) (Actr10), mRNA.	Arp11; Actr11	96.6482	0.0730032	99.7993	0.941594	93.0011	0.223319
Mus musculus S-phase kinase-associated protein 1A (Skp1a), mRNA.	2610206H23Rik; 15kDa; p19A; 2610043E24Rik; p19Skp1; EMC19; SKP1; Tceb1l; OCP-II; OCP2	104.618	0.161786	98.6102	0.00641522	93.0012	0.335447
Mus musculus neuroblastoma ras oncogene (Nras), mRNA.	AV095280; N-ras	99.8921	0.889104	105.282	0.521203	93.0022	0.200537
Mus musculus WAS/WASL interacting protein family, member 1 (Wipf1), mRNA.	WIP; Waspip; D2Ertd120e; AI115543	109.139	0.206098	107.306	0.442359	93.003	0.368844
Mus musculus cAMP-regulated phosphoprotein 19 (Arpp19), mRNA.	ARPP-19; Arpp12; 19kDa; AW559096	98.7492	0.757768	108.537	0.0335599	93.0034	0.114279
Mus musculus nucleosome assembly protein 1-like 1 (Nap1l1), mRNA.	NAP-1; AA407126; AI256722; D10Ertd68e	99.8113	0.866404	98.035	0.103165	93.005	0.210545
Mus musculus ubiquitin-conjugating enzyme E2E 3, UBC4/5 homolog (yeast) (Ube2e3), mRNA.	Ubce4; ubcM2	101.507	0.542044	94.2967	0.447599	93.0257	0.384448
Mus musculus actin related protein 2/3 complex, subunit 4 (Arpc4), mRNA.	p20-Arc; 20kDa; AI327076; 5330419I20Rik	102.399	0.836677	98.4859	0.557787	93.0328	0.20902
Mus musculus peroxisomal delta3, delta2-enoyl-Coenzyme A isomerase (Peci), mRNA.	DRS1; HCA88; ACBD2	97.6346	0.512723	97.3618	0.618529	93.0347	0.288579
Mus musculus oligodendrocyte transcription factor 1 (Olig1), mRNA.	AW494459; AI836478; Olg-1; Bhlhb6; Oligo1	95.7384	0.308363	93.626	0.238436	93.0771	0.206681
Mus musculus FK506 binding protein 12-rapamycin associated protein 1 (Frap1), mRNA.	RAPT1; 2610315D21Rik; MGC118056; FRAP; AI327068; mTOR; FRAP2; RAFT1; flat	104.862	0.00372808	99.8246	0.968287	93.0944	0.0489103
		108.146	0.000987393	101.67	0.794034	93.1077	0.071013
Mus musculus general transcription factor IIIC, polypeptide 2, beta (Gtf3c2), mRNA.	AI225816; mKIAA0011; AU041069; 1300004C11Rik; 2610510G03Rik; TFIIIC110	114.189	0.0904823	103.578	0.612612	93.1205	0.578844
Mus musculus acyl-Coenzyme A binding domain containing 3 (Acbd3), mRNA.	GOLPH1; Gocap1; D1Ertd10e; 8430407O11Rik; 60kDa; Pap7; GCP60	102.818	0.708445	103.687	0.479969	93.1223	0.338455
Mus musculus peroxiredoxin 4 (Prdx4), mRNA.	AOE372; TRANK	100.897	0.597104	100.656	0.636649	93.1275	0.177878
		102.547	0.882955	104.262	0.651513	93.1394	0.310121
		98.3094	0.570396	97.6959	0.647031	93.1397	0.133893
Mus musculus N-acylsphingosine amidohydrolase 2 (Asah2), mRNA.	AI585898	103.778	0.336058	102.295	0.587663	93.1538	0.169439
Mus musculus bolA-like 3 (E. coli) (Bola3), mRNA.	1810056O20Rik	92.5207	0.273781	90.1172	0.225303	93.1572	0.234803
		98.1553	0.694258	93.9377	0.388621	93.1605	0.386146
Mus musculus tumor necrosis factor receptor superfamily, member 19 (Tnfrsf19), mRNA.	Tnfrsf20; TAJ; TAJ-ALPHA; AL023044; AW123854; Troy; TRADE	104.334	0.408749	96.4633	0.0657688	93.163	0.128416
Mus musculus ATP citrate lyase (Acly), mRNA.	AW538652; A730098H14Rik	99.2955	0.883432	92.4675	0.264814	93.164	0.127875
Mus musculus glycerophosphodiester phosphodiesterase domain containing 5 (Gdpd5), mRNA.	MGC37148; Gde2; BC024955; MGC31332	109.224	0.440635	100.48	0.79296	93.1668	0.384009
Mus musculus dolichol kinase (Dolk), mRNA.	MGC36683; BC026973; mKIAA1094; Tmem15	98.8507	0.826411	92.4466	0.0884684	93.17	0.139142
Mus musculus CAP-GLY domain containing linker protein family, member 4 (Clip4), mRNA.	Rsnl2; 1700024K14Rik; 5830409B12Rik; 4833417L20Rik; 1700074B05Rik	107.949	0.252744	104.334	0.619411	93.1732	0.175129
		94.2029	0.0749599	94.8831	0.322058	93.1822	0.0118625
PREDICTED: Mus musculus similar to RAP1, GTP-GDP dissociation stimulator 1 (LOC100047800), mRNA.		99.4317	0.841793	98.1853	0.802583	93.1827	0.500995
Mus musculus RIKEN cDNA 4930544G21 gene (4930544G21Rik), mRNA.	mKIAA1678; AI852220; A930009L15Rik	106.42	0.339286	90.6456	0.311556	93.1833	0.254864
Mus musculus recombination activating gene 1 activating protein 1 (Rag1ap1), mRNA.	Rga	100.777	0.977437	95.0762	0.456926	93.1952	0.353631
Mus musculus v-maf musculoaponeurotic fibrosarcoma oncogene family, protein G (avian) (Mafg), mRNA.	C630022N07Rik; AA545192	103.348	0.466469	99.7926	0.907122	93.2002	0.285256
Mus musculus ring finger protein 219 (Rnf219), mRNA.	AI451544; 2810449K13Rik; MGC35679	103.975	0.810733	112.027	0.357917	93.216	0.236821
Mus musculus RIKEN cDNA 0610010E21 gene (0610010E21Rik), mRNA.	AW490662; AI430885	98.1745	0.71839	98.4437	0.734395	93.2198	0.204241
Mus musculus protein kinase D3 (Prkd3), mRNA.	5730497N19Rik; MGC47171; 4930557O20Rik; PKD3	104.528	0.439685	98.6552	0.559338	93.2309	0.000117717
Mus musculus phosphoribosyl pyrophosphate synthetase 1 (Prps1), mRNA.	C76571; Prps-1; 2310010D17Rik; C76678	100.509	0.988714	99.7647	0.860725	93.2352	0.00342552
Mus musculus transformation related protein 53 binding protein 2 (Trp53bp2), mRNA.	X98550; ASPP2; AI746547; Tp53bp2; 53BP2; PPP1R13A	101.727	0.783778	104.244	0.261611	93.2373	0.267281
		100.658	0.874291	88.1059	0.0980566	93.2388	0.458725
Mus musculus UTP23, small subunit (SSU) processome component, homolog (yeast) (Utp23), mRNA.	1700010I21Rik; BB238373; AI662478	102.543	0.581219	95.7995	0.172409	93.2409	0.00492341
Mus musculus selenophosphate synthetase 2 (Sephs2), mRNA.	Ysg3; Sps2	111.585	0.0348509	98.8233	0.572442	93.2415	0.123474
		98.9638	0.721075	95.348	0.17325	93.2548	0.154316
Mus musculus NADH dehydrogenase (ubiquinone) 1 alpha subcomplex, assembly factor 1 (Ndufaf1), mRNA.	CGI-65; 2410001M24Rik; CIA30	97.768	0.551475	103.728	0.54256	93.2594	0.196917
Mus musculus cytochrome b-5 (Cyb5), mRNA.	0610009N12Rik	102.539	0.625015	96.0808	0.33927	93.2625	0.113801
Mus musculus tubulin, alpha 4A (Tuba4a), mRNA.	Tuba4; M[a]4	97.006	0.336106	93.102	0.244879	93.265	0.53789
Mus musculus ATPase, H+ transporting, lysosomal accessory protein 2 (Atp6ap2), mRNA.	M8-9; APT6M8-9; 5730403E06Rik; Atp6ip2; ATP6M8-9	99.6883	0.732742	99.3981	0.634473	93.2663	0.039822
Mus musculus RIKEN cDNA 2410129H14 gene (2410129H14Rik), mRNA.	AI120158	96.0674	0.289133	103.08	0.802329	93.2669	0.210194
PREDICTED: Mus musculus similar to ubiquinol-cytochrome c reductase binding protein (LOC100048480), mRNA.		89.7892	0.00622585	96.2561	0.282415	93.2711	0.215823
Mus musculus v-rel reticuloendotheliosis viral oncogene homolog A (avian) (Rela), mRNA.	p65	102.742	0.732108	100.881	0.96902	93.275	0.0833353
PREDICTED: Mus musculus hypothetical protein LOC100047659 (LOC100047659), mRNA.		106.922	0.5798	104.186	0.794832	93.2754	0.301469
Mus musculus protein phosphatase 1, catalytic subunit, alpha isoform (Ppp1ca), mRNA.	dism2; Ppp1c	97.9092	0.368785	95.3213	0.30406	93.2966	0.364569
Mus musculus heat shock protein 2 (Hspa2), transcript variant 1, mRNA.	MGC7795; HSP70.2; 70kDa; MGC58299; HSP70A2; Hsp70-2	98.5849	0.616328	103.422	0.62239	93.3003	0.0111827
Mus musculus sorting nexin 8 (Snx8), mRNA.	B130023O14Rik	110.02	0.00961204	104.502	0.160769	93.3193	0.0861544
Mus musculus BUD31 homolog (yeast) (Bud31), mRNA.	EDG-2; C77604; EDG2; G10	104.138	0.39374	102.362	0.739521	93.3213	0.283628
Mus musculus far upstream element (FUSE) binding protein 3 (Fubp3), mRNA. XM_924611 XM_924618 XM_924622 XM_924627	MGC118501; A330051M14Rik; AV006371; FBP3	114.04	0.335438	101.577	0.821152	93.3219	0.293358
PREDICTED: Mus musculus zinc finger protein 292, transcript variant 4 (Zfp292), mRNA.		98.0625	0.680936	96.9374	0.397873	93.3407	0.467585
Mus musculus ribosomal protein S7 (Rps7), mRNA.	S7	99.0026	0.72549	94.4535	0.243564	93.361	0.0723132
Mus musculus COBW domain containing 1 (Cbwd1), mRNA.	MGC28027; AV349248; MGC59411; BC018472	101.918	0.272058	102.656	0.44873	93.3611	0.293405
Mus musculus protein inhibitor of activated STAT 1 (Pias1), mRNA.	2900068C24Rik; Ddxbp1; GBP	107.678	0.159016	107.208	0.124147	93.3722	0.209037
Mus musculus NmrA-like family domain containing 1 (Nmral1), mRNA.	1110025F24Rik; AI256624	103.626	0.655126	108.2	0.0503291	93.3746	0.37842
		105.252	0.61069	104.364	0.266476	93.3747	0.361542
PREDICTED: Mus musculus similar to nemo-like kinase (LOC100044468), mRNA.		88.7263	0.15975	93.8179	0.0854913	93.3801	0.258814
Mus musculus HIV TAT specific factor 1 (Htatsf1), mRNA.	2600017A12Rik; 1600023H17Rik; TAT-SF1; 2700077B20Rik	96.2012	0.369174	96.0833	0.573666	93.3902	0.537315
Mus musculus phosphatase, orphan 2 (Phospho2), mRNA.	Phos2; AU021728; 1700048E23Rik; AV006103; AI661517; RP23-174C9.6	98.3165	0.655556	109.934	0.203503	93.3914	0.0979701
Mus musculus ring finger protein 113A1 (Rnf113a1), mRNA.	2810428C21Rik; Rnf113a	94.4288	0.373969	87.512	0.073796	93.3919	0.264897
Mus musculus RIKEN cDNA 2900064A13 gene (2900064A13Rik), mRNA.	MGC144287; MGC144286; c11orf3; AI451465; RP23-52C15.1	101.109	0.95414	94.0954	0.13426	93.3957	0.238858
Mus musculus protein kinase, cAMP dependent regulatory, type I, alpha (Prkar1a), mRNA.	1300018C22Rik; RIalpha; Tse-1; Tse1	99.3932	0.857289	96.4028	0.427455	93.3974	0.129352
Mus musculus non-metastatic cells 1, protein (NM23A) expressed in (Nme1), mRNA.	NM23-M1; AL024257; NDPK-A; NM23A	96.1518	0.249356	101.035	0.629201	93.4013	0.30009
Mus musculus family with sequence similarity 134, member A (Fam134a), mRNA.	MGC47289	95.2699	0.334098	94.8178	0.13098	93.4014	0.242833
Mus musculus vacuolar protein sorting 28 (yeast) (Vps28), mRNA.	AI847241; 1110014J03Rik; D730005C08Rik	97.3613	0.378101	97.6849	0.555575	93.4049	0.243541
Mus musculus RAR-related orphan receptor alpha (Rora), mRNA.	Nr1f1; nmf267; ROR2; staggerer; sg; ROR1; ROR3; 9530021D13Rik	101.262	0.835786	100.449	0.863931	93.4066	0.464051
Mus musculus insulin induced gene 2 (Insig2), mRNA.	C730043J18Rik; Insig-2; 2900053I11Rik	99.0276	0.747263	93.172	0.0859487	93.4072	0.143975
PREDICTED: Mus musculus similar to RP42 (LOC100046841), mRNA.		102.393	0.653666	89.9631	0.181207	93.415	0.278249
Mus musculus slowmo homolog 2 (Drosophila) (Slmo2), mRNA.	RP23-6N18.1; AA407013; 2310042G06Rik	95.2398	0.412362	94.5438	0.386192	93.4197	0.359837
PREDICTED: Mus musculus similar to apolipoprotein D (LOC100047583), mRNA.		102.363	0.995908	101.942	0.994341	93.4295	0.535928
Mus musculus RIKEN cDNA 9030205A07 Gene (9030205A07Rik), mRNA.	KIAA1409	107.004	0.0663499	98.7312	0.710638	93.4394	0.0440295
Mus musculus MAP kinase-activated protein kinase 2 (Mapkapk2), mRNA.	MK2; Rps6kc1; AA960234	105.362	0.540216	95.5015	0.412118	93.4404	0.1453
Mus musculus ribosomal protein L30 (Rpl30), mRNA.	MGC106425; MGC107559	106.626	0.00689887	104.461	0.0742628	93.4533	0.0416529
Mus musculus FUN14 domain containing 1 (Fundc1), mRNA.	1810033P05Rik; 1500005J14Rik	100.742	0.850231	98.6001	0.844887	93.4735	0.155594
		97.9538	0.64902	94.9454	0.496054	93.4956	0.130641
Mus musculus RIKEN cDNA 2700094K13 gene (2700094K13Rik), transcript variant 2, mRNA.	Selh	101.342	0.987661	93.1895	0.266777	93.497	0.197345
		100.393	0.89783	92.079	0.07627	93.5025	0.286473
Mus musculus ras homolog gene family, member G (Rhog), mRNA.	Sid10750; Arhg	106.979	0.345592	99.3799	0.995429	93.5063	0.511174
Mus musculus aldo-keto reductase family 1, member A4 (aldehyde reductase) (Akr1a4), mRNA.	2610201A18Rik; Akr1a1	100.4	0.941065	94.5579	0.286777	93.5129	0.193686
Mus musculus cytosolic iron-sulfur protein assembly 1 homolog (S. cerevisiae) (Ciao1), mRNA.	Wdr39; AW210570	103.044	0.430176	100.932	0.840568	93.5133	0.338619
PREDICTED: Mus musculus similar to DEAD (Asp-Glu-Ala-Asp) box polypeptide 50 (LOC677528), misc RNA.		103.192	0.451609	103.083	0.773069	93.5164	0.0196781
Mus musculus MTERF domain containing 1 (Mterfd1), mRNA.	2410017I18Rik	111.579	0.300808	105.301	0.459928	93.5221	0.299152
Mus musculus exosome component 10 (Exosc10), mRNA.	PM-Scl; Pmscl2; PM/Scl-100; RRP6; p4; p2; p3	104.703	0.600151	91.5699	0.0137546	93.539	0.247471
Mus musculus UHRF1 (ICBP90) binding protein 1-like (Uhrf1bp1l), mRNA.	4930506D01Rik; mKIAA0701; 2010319N22Rik; KIAA0701; AA589495; C80672	102.487	0.668041	98.457	0.671618	93.5506	0.537924
Mus musculus guanylate cyclase 1, soluble, alpha 3 (Gucy1a3), mRNA.	1200016O07Rik	105.686	0.669658	107.03	0.284443	93.5533	0.283101
Mus musculus phosphofurin acidic cluster sorting protein 2 (Pacs2), mRNA.	Pacs1l; AW489976; mKIAA0602; AW208651; E230011J22; 6720425G15Rik	107.043	0.374709	98.958	0.714075	93.555	0.384348
Mus musculus ubiquitin-conjugating enzyme E2D 2 (Ube2d2), mRNA.	Ubc2e; ubc4; 1500034D03Rik	109.524	0.0443666	102.971	0.538276	93.5572	0.287299
Mus musculus selenoprotein P, plasma, 1 (Sepp1), transcript variant 2, mRNA.	AU018766; D15Ucla1; Se-P; selp	102.244	0.705866	95.7967	0.624615	93.558	0.306236
Mus musculus B-cell translocation gene 1, anti-proliferative (Btg1), mRNA.	AW546738	96.6348	0.160956	98.3721	0.75079	93.5672	0.184289
Mus musculus iron-sulfur cluster assembly 1 homolog (S. cerevisiae) (Isca1), mRNA.	1810010A06Rik; Hbld2	100.762	0.96259	101.944	0.931951	93.571	0.109637
Mus musculus serine incorporator 3 (Serinc3), mRNA.	Tde1; AA960047; TMS-1; DIFF33; AIGP1; AA959945	105.393	0.149769	109.846	0.0659556	93.5804	0.243907
Mus musculus RIKEN cDNA 4833424O15 gene (4833424O15Rik), mRNA.	PRG-5; Pap2d	103.076	0.331737	93.6545	0.0366252	93.6099	0.175419
Mus musculus Ca2+-dependent activator protein for secretion 2 (Cadps2), mRNA.	Cpd2; Caps2; A230044C21Rik	90.9335	0.283303	95.1496	0.590482	93.611	0.465529
Mus musculus kallikrein related-peptidase 6 (Klk6), mRNA.	Klk7; Prss18; Klk29; Prss9; AI849898; Bssp; neurosin	108.146	0.758468	101.175	0.861899	93.6117	0.383839
Mus musculus ATPase family, AAA domain containing 1 (Atad1), mRNA.	AW107648; 4921525H23Rik	101.19	0.838505	98.7168	0.608641	93.6144	0.225667
Mus musculus growth differentiation factor 10 (Gdf10), mRNA.		110.456	0.317058	115.489	0.186036	93.6159	0.335722
Mus musculus proteasome (prosome, macropain) subunit, beta type 5 (Psmb5), mRNA.	MGC118075	97.2257	0.112485	99.2851	0.799104	93.6252	0.163449
		102.014	0.71916	101.19	0.961115	93.6252	0.0642679
Mus musculus ankyrin repeat domain 46 (Ankrd46), mRNA.	1110054N06Rik; AI987733; AI314978	106.401	0.66979	100.867	0.895252	93.6256	0.261812
Mus musculus ribosomal protein S25 (Rps25), mRNA.	2810009D21Rik	89.4423	0.137657	99.9843	0.899337	93.6262	0.234886
Mus musculus stathmin-like 2 (Stmn2), mRNA.	SCG10; AI159727; Scgn10; Stmb2	100.582	0.769885	96.1781	0.582517	93.6338	0.200324
Mus musculus fatty acid desaturase 1 (Fads1), mRNA.	MGC37858; DSD; 0710001O03Rik; AI317215; A930006B21Rik	97.5305	0.570074	93.7039	0.213034	93.6453	0.133245
Mus musculus RIKEN cDNA 9330134C04 gene (9330134C04Rik), mRNA.	Sr278	107.977	0.0990423	96.9261	0.560547	93.6487	0.227203
Mus musculus estrogen related receptor, alpha (Esrra), mRNA.	ERRalpha; Err1; Estrra; Nr3b1	104.22	0.405109	102.271	0.853825	93.6609	0.223545
Mus musculus ubiquitin protein ligase E3 component n-recognin 5 (Ubr5), mRNA.	4432411E13Rik; C77315; D030042K14; Edd; AW549941; mKIAA0896; Edd1	109.496	0.366829	105.695	0.568962	93.662	0.394496
Mus musculus N-myc downstream regulated gene 3 (Ndrg3), mRNA.	AI747193; 4833415O14Rik; Ndr3	94.8446	0.288409	93.2375	0.323124	93.6634	0.036678
PREDICTED: Mus musculus similar to Serine/arginine repetitive matrix protein 2 (LOC100046744), mRNA.		108.831	0.279092	97.7363	0.465789	93.6668	0.143337
Mus musculus tetratricopeptide repeat domain 35 (Ttc35), mRNA.	AW209495; 4921531G14Rik; AV060620	93.7372	0.0970949	92.3099	0.0160292	93.6737	0.187314
PREDICTED: Mus musculus similar to OTU domain, ubiquitin aldehyde binding 1 (LOC100046081), mRNA.		96.3716	0.414627	99.1666	0.697525	93.6997	0.170479
Mus musculus protein kinase, cAMP dependent, catalytic, beta (Prkacb), mRNA.	Pkacb	99.1542	0.695847	98.288	0.618913	93.7004	0.332389
Mus musculus synapse associated protein 1 (Syap1), mRNA.	2010110O17Rik; AW011796	106.136	0.197021	105.369	0.3916	93.7015	0.357044
Mus musculus sperm associated antigen 7 (Spag7), mRNA.	Fsa1l; ACRP; FSA-1; 5730443G10; MGC67704	100.584	0.973074	99.0395	0.677133	93.7084	0.0259636
Mus musculus regulator of G-protein signaling 4 (Rgs4), mRNA.	ESTM48; AA004315; AA597169; ESTM50	95.5862	0.401049	98.1092	0.60455	93.716	0.163535
Mus musculus gap junction membrane channel protein alpha 1 (Gja1), mRNA.	Npm1; Cx43; Cnx43; connexin43; Cx43alpha1; Gja-1; AU042049; AW546267	100.759	0.969237	104.134	0.61679	93.7358	0.195703
Mus musculus ribosomal protein L41 (Rpl41), mRNA.	1810055P16Rik	100.338	0.836283	100.019	0.958555	93.7415	0.181761
Mus musculus nucleolar protein family A, member 3 (Nola3), mRNA.	NOP10; 1110036B12Rik; NOP10P	93.5602	0.294966	98.1955	0.52649	93.745	0.214066
Mus musculus WW domain binding protein 11 (Wbp11), mRNA.	D6Wsu113e; 2510026P17Rik; SIPP1; Npwbp	103.509	0.453108	98.9571	0.591614	93.7517	0.448255
Mus musculus lymphocyte antigen 86 (Ly86), mRNA.	MD-1; MD1	105.77	0.0212796	100.866	0.818413	93.7581	0.376983
Mus musculus GRIP and coiled-coil domain containing 2 (Gcc2), mRNA.	0610043A03Rik; 2600014C01Rik; 2210420P05Rik; AW112121; mKIAA0336	103.372	0.703789	102.439	0.945345	93.7662	0.376338
Mus musculus RIKEN cDNA 1700047I17 gene 1 (1700047I17Rik1), mRNA.	D730001C10Rik; 1700047I17Rik; C14orf24	104.48	0.436437	101.654	0.747606	93.7696	0.00359505
Mus musculus ubiquitin domain containing 2 (Ubtd2), mRNA.	AI645720; 4930571L24; 9630054F20Rik	105.635	0.0225916	102.162	0.424389	93.778	0.231682
Mus musculus zinc finger protein 655 (Zfp655), transcript variant 1, mRNA.	2700038I16Rik; mKIAA4222; KIAA4222; 9030409O18Rik	107.842	0.308618	104.844	0.501347	93.7795	0.418196
Mus musculus proline rich 7 (synaptic) (Prr7), mRNA.	XM_484263	92.5731	0.271078	87.1286	0.256294	93.7839	0.305757
Mus musculus zinc finger and BTB domain containing 33 (Zbtb33), transcript variant 2, mRNA.	Kaiso; AW260253; E130014G12Rik; Znf-kaiso	103.864	0.544136	104.398	0.323818	93.7983	0.112342
PREDICTED: Mus musculus similar to PRELI domain containing 1 (LOC100046650), mRNA.		96.482	0.314956	96.1232	0.270364	93.8019	0.102097
Mus musculus prostaglandin E synthase 3 (cytosolic) (Ptges3), mRNA.	5730442A20Rik; Tebp; cPGES; p23; sid3177; Ptges	94.7742	0.273385	95.8732	0.0849996	93.8057	0.178866
Mus musculus GTPase activating protein (SH3 domain) binding protein 2 (G3bp2), transcript variant 2, mRNA.	AA409541; KIAA0660; E430034L04Rik; mKIAA0660; G3BP	100.228	0.974169	98.8228	0.533353	93.8072	0.359709
Mus musculus acyl-Coenzyme A dehydrogenase, short/branched chain (Acadsb), nuclear gene encoding mitochondrial protein, mRNA.	1300003O09Rik; BB066609	113.941	0.14482	103.033	0.690763	93.81	0.300424
Mus musculus cordon-bleu (Cobl), mRNA.	4732460E13; mKIAA0633; C530045F18Rik	101.859	0.225636	93.8398	0.366822	93.8511	0.216377
Mus musculus DNA segment, Chr 16, ERATO Doi 472, expressed (D16Ertd472e), mRNA.	AW536354; 1700010I10Rik; 2310009O17Rik; E330003K22Rik; AI256766	100.036	0.929857	98.5922	0.763639	93.8524	0.46077
Mus musculus farnesyl diphosphate synthetase (Fdps), mRNA.	6030492I17Rik; AI256750; mKIAA1293; MGC107162; Fdpsl1	103.845	0.564827	102.186	0.797101	93.8539	0.497455
Mus musculus ring fnger protein 168 (Rnf168), mRNA.	3110001H15Rik	102.373	0.718332	98.4117	0.798133	93.8548	0.178827
Mus musculus pyridoxal (pyridoxine, vitamin B6) phosphatase (Pdxp), mRNA.	1600027H05Rik; AB041662; PLPP	99.4881	0.831864	100.695	0.990354	93.8572	0.276913
Mus musculus cDNA sequence AB182283 (AB182283), mRNA.	mKIAA0363; KIAA0363; D230024G13Rik	103.687	0.538311	93.415	0.14011	93.8582	0.280089
Mus musculus mitogen-activated protein kinase 8 interacting protein 1 (Mapk8ip1), mRNA.	Skip; Prkm8ip; mjip-2a; JIP-1; IB1	98.2667	0.483256	100.793	0.899896	93.8618	0.524341
Mus musculus esterase D/formylglutathione hydrolase (Esd), mRNA.	Es10; Es-10; sid478	95.6706	0.400373	91.8385	0.0273475	93.8621	0.0485861
Mus musculus tweety homolog 1 (Drosophila) (Ttyh1), transcript variant 2, mRNA.	6330408P11Rik; tty; 4930459B04Rik	96.867	0.37706	102.143	0.722267	93.8718	0.114324
Mus musculus calcium/calmodulin-dependent serine protein kinase (MAGUK family) (Cask), mRNA.	mLin-2; DXPri1; MGC7449; LIN-2; DXRib1; Pals3	106.808	0.304307	89.3634	0.0633957	93.8755	0.249542
Mus musculus RGM domain family, member A (Rgma), mRNA.	MGC38550; MGC69915; C230063O06; BC059072	94.9798	0.269515	86.6753	0.0396179	93.8779	0.501956
Mus musculus lysosomal-associated protein transmembrane 4A (Laptm4a), mRNA.	MTP; LAPTM4; AA286466; mKIAA0108; Mtrp	102.017	0.912055	101.856	0.905929	93.8824	0.411657
Mus musculus solute carrier family 1 (neuronal/epithelial high affinity glutamate transporter, system Xag), member 1 (Slc1a1), mRNA. XM_001002173 XM_001002184 XM_001002198 XM_001002207	MEAAC1; EAAC2; EAAC1; EAAT3; D130048G10Rik	95.494	0.231067	98.3848	0.55907	93.8835	0.0621216
Mus musculus peroxisomal biogenesis factor 14 (Pex14), mRNA.	R75137; Pex14p	101.733	0.443137	101.155	0.835612	93.8839	0.356047
		94.9855	0.221103	91.3425	0.0596114	93.887	0.296657
PREDICTED: Mus musculus similar to testis-specific adriamycin sensitivity protein (LOC100045439), mRNA.		106.581	0.393713	95.2863	0.505666	93.8872	0.405529
Mus musculus retinoblastoma 1 (Rb1), mRNA.	Rb; Rb-1; pRb	104.611	0.227164	99.6262	0.927615	93.8972	0.481441
Mus musculus solute carrier family 35, member B1 (Slc35b1), mRNA.	Ugalt2	84.3515	0.0187454	91.4754	0.269406	93.8985	0.31289
Mus musculus mitochondrial ribosomal protein L24 (Mrpl24), mRNA.	MGC38056; 2010005E08Rik; MGC7749; AA407670; MGC25749; 6720473G22Rik; 2810470K06Rik	105.505	0.383316	105.481	0.436422	93.8991	0.335004
Mus musculus chaperonin containing Tcp1, subunit 4 (delta) (Cct4), mRNA.	C78323; Cctd; A45; 2610204B21Rik	101.339	0.969868	102.791	0.83391	93.9057	0.320086
Mus musculus ribosomal protein L38 (Rpl38), transcript variant 1, mRNA.	0610025G13Rik	95.9097	0.387778	99.3696	0.684168	93.9062	0.182652
Mus musculus centrin 3 (Cetn3), mRNA.	MmCEN3	101.973	0.828775	104.229	0.710479	93.9125	0.148358
Mus musculus NADH dehydrogenase (ubiquinone) 1 beta subcomplex 8 (Ndufb8), mRNA.	2900010I05Rik; AI987932	102.258	0.879968	98.5859	0.649479	93.926	0.30825
Mus musculus stathmin-like 3 (Stmn3), mRNA.	9330161A03Rik; Sclip; AI604839; R75323	96.0587	0.388251	100.711	0.908002	93.9292	0.525132
Mus musculus interferon regulatory factor 2 (Irf2), mRNA.	MGC117893; Irf-2; 9830146E22Rik; AI646973	103.325	0.813263	101.301	0.959642	93.9303	0.10187
Mus musculus mitochondrial ribosomal protein S10 (Mrps10), nuclear gene encoding mitochondrial protein, mRNA.	AW743084; Rpms10; 1110038B19Rik	98.9577	0.780487	97.08	0.438932	93.931	0.140953
Mus musculus expressed sequence AW049604 (AW049604), mRNA.	TAFA5	100.471	0.94885	100.482	0.979322	93.9329	0.211058
Mus musculus tripartite motif-containing 23 (Trim23), mRNA.	6330516O20Rik; Arfd1; AI450195	104.507	0.39038	101.547	0.851911	93.9397	0.254691
PREDICTED: Mus musculus similar to Zinc finger protein 341 (LOC674706), mRNA.		104.275	0.796557	100.071	0.980787	93.9486	0.384838
Mus musculus RAB12, member RAS oncogene family (Rab12), mRNA.	C77700; 2900054P15Rik; AW555448	103.465	0.58514	98.2166	0.820142	93.9539	0.297365
Mus musculus N-myc downstream regulated gene 4 (Ndrg4), mRNA.	MGC7067; Ndr1-rs; Ndr4; SMAP-8; D8Bwg1337e; R74996	95.5083	0.556397	101.439	0.948067	93.9551	0.422049
Mus musculus syntaxin binding protein 1 (Stxbp1), mRNA.	nsec1; N-sec1; Rb-sec1; MMS10-G; AI317162; Sxtbp1; Munc-18a; AI326233; Unc18h; Munc18-1; Ms10g	95.3969	0.117312	100.613	0.999845	93.9579	0.329432
Mus musculus cell adhesion molecule 2 (Cadm2), mRNA.	Igdf4d; SynCAM2; NECL3; 9330131D06; Igsf4d; A830029E02Rik	99.5238	0.865785	101.482	0.89428	93.973	0.357017
Mus musculus RIKEN cDNA 2900024O10 gene (2900024O10Rik), mRNA.		107.68	0.00749719	99.5386	0.886882	93.9732	0.0938933
Mus musculus dopamine receptor 2 (Drd2), mRNA.	Drd-2; D2R	104.254	0.64564	97.6922	0.644941	93.978	0.0051158
Mus musculus discs, large homolog 4 (Drosophila) (Dlg4), mRNA.	SAP90A; SAP90; Dlgh4; PSD-95; PSD95	101.963	0.906754	94.6498	0.18435	93.9796	0.114179
Mus musculus forkhead box J3 (Foxj3), mRNA.	mKIAA1041; C330039G02Rik; DKFZp761E2211	100.435	0.96074	99.7711	0.91828	93.9857	0.0104993
Mus musculus retinol dehydrogenase 14 (all-trans and 9-cis) (Rdh14), mRNA.	PAN2; AW215439; 3110030G19Rik	99.9006	0.90814	99.3651	0.851308	93.9879	0.14378
Mus musculus neuron specific gene family member 2 (Nsg2), mRNA.	R75287; AA989750; 8.5	104.306	0.526677	100.863	0.792028	93.9886	0.0572381
Mus musculus Jun dimerization protein 2 (Jdp2), mRNA.	Jdp2; Jundp2; TIF	98.975	0.730172	94.8386	0.384405	94.0005	0.0120935
Mus musculus RIKEN cDNA 2010311D03 gene (2010311D03Rik), mRNA.	AI314967	107.86	0.229542	99.8641	0.923754	94.003	0.357542
Mus musculus G protein-coupled receptor 176 (Gpr176), mRNA.	Gm1012; MGC62396	107.373	0.202822	108.488	0.00824489	94.0075	0.102921
Mus musculus heat shock protein 1 (chaperonin 10) (Hspe1), mRNA.	mt-cpn10; MGC117526; 10kDa	102.239	0.958467	111.899	0.565471	94.0109	0.387526
Mus musculus alkB, alkylation repair homolog 3 (E. coli) (Alkbh3), mRNA. XM_924276	mABH3; Abh3; 1700108H04Rik; 1810020C19Rik	115.571	0.0571003	103.315	0.263649	94.0131	0.310209
Mus musculus Rho GDP dissociation inhibitor (GDI) gamma (Arhgdig), mRNA.	Rho-GDI-3; Gdi5; RIP2; Rho-GDI2	94.6072	0.330176	91.9981	0.302673	94.0197	0.216383
Mus musculus solute carrier family 25 (mitochondrial carrier, adenine nucleotide translocator), member 5 (Slc25a5), nuclear gene encoding mitochondrial protein, mRNA.	MGC101927; Ant2	91.4155	0.0434661	103.797	0.524073	94.0256	0.0390986
		98.2828	0.801786	95.3975	0.40747	94.035	0.037321
Mus musculus ribosomal protein S16 (Rps16), mRNA.	AA420385; AI317031	100.377	0.99534	95.5933	0.304515	94.0365	0.100572
Mus musculus progressive ankylosis (Ank), mRNA.	mKIAA1581; D15Ertd221e	100.775	0.938026	96.6123	0.372478	94.0375	0.421255
		105.38	0.0099818	97.275	0.451976	94.0408	0.202172
Mus musculus NADH dehydrogenase (ubiquinone) 1, subcomplex unknown, 2 (Ndufc2), mRNA.	G1; R75094; 2010300P09Rik; 1810004I06Rik	102.825	0.377407	107.544	0.0248105	94.041	0.0622372
Mus musculus aldolase A, fructose-bisphosphate (Aldoa), mRNA.	Aldo-1; MGC107164; Aldo1	95.2474	0.145684	97.3728	0.554313	94.0427	0.514911
Mus musculus TRAF family member-associated Nf-kappa B activator (Tank), mRNA.	I-TRAF; E430026L09Rik; C86182	106.603	0.31408	102.804	0.685688	94.0491	0.242525
Mus musculus mitochondrial ribosomal protein S21 (Mrps21), nuclear gene encoding mitochondrial protein, mRNA.	1810031B19Rik	93.7806	0.208446	99.5925	0.906957	94.0627	0.396039
Mus musculus protein tyrosine phosphatase, receptor type, A (Ptpra), mRNA.	RPTRalpha; PTPalpha; MGC118095; PTP[a]; Ptpa; RPTR[a]	94.5494	0.48629	95.0246	0.490868	94.0647	0.0045526
Mus musculus eukaryotic translation termination factor 1 (Etf1), mRNA.	ERF; TB3-1; MGC18745; ERF1; D6Ertd109e; SUP45L1; AI463371	93.2601	0.181647	97.5328	0.597783	94.0659	0.0935268
Mus musculus peroxisome biogenesis factor 7 (Pex7), mRNA.	MmPEX7	98.9328	0.684644	94.7451	0.248279	94.0672	0.0632874
Mus musculus Ca2+-dependent secretion activator (Cadps), transcript variant 2, mRNA.	mKIAA1121; AU067781; CAPS; CAPS1; MGC90712	93.2143	0.0969409	91.8602	0.396618	94.075	0.460125
Mus musculus non-metastatic cells 2, protein (NM23B) expressed in (Nme2), transcript variant 1, mRNA.	MGC107563; NM23B; MGC107562; nm23-M2	97.659	0.301602	94.037	0.298377	94.0756	0.455825
PREDICTED: Mus musculus hypothetical protein LOC100047911 (LOC100047911), mRNA.		101.452	0.747639	98.2854	0.61657	94.076	0.183675
Mus musculus CKLF-like MARVEL transmembrane domain containing 6 (Cmtm6), mRNA.	AA536733; 2810051A14Rik; Cklfsf6	112.634	0.137838	101.828	0.55925	94.0875	0.412271
Mus musculus mitochondrial ribosomal protein L47 (Mrpl47), nuclear gene encoding mitochondrial protein, mRNA.	CGI-204; MTF/L47; NCM1; 4833424P18Rik	105.601	0.265472	95.2231	0.306352	94.1087	0.0706581
		99.6411	0.89716	103.337	0.150704	94.1296	0.163136
PREDICTED: Mus musculus similar to calponin 3, acidic (LOC100047856), mRNA.		95.3227	0.458393	91.5275	0.248216	94.1301	0.452212
Mus musculus triggering receptor expressed on myeloid cells 2 (Trem2), mRNA.	Trem2a; Trem2c; Trem2b	101.458	0.515835	91.9577	0.189225	94.1322	0.0116676
Mus musculus RIKEN cDNA 1110059E24 gene (1110059E24Rik), mRNA.		103.054	0.417792	98.6233	0.711921	94.1381	0.172212
Mus musculus glycerophosphodiester phosphodiesterase 1 (Gde1), mRNA.	RGS16; 1200003M13Rik; GDE1	98.436	0.664503	97.5125	0.569499	94.1386	0.180337
Mus musculus karyopherin (importin) alpha 3 (Kpna3), mRNA.	IPOA4	99.4766	0.864462	93.038	0.195235	94.1468	0.265657
Mus musculus ATP synthase, H+ transporting, mitochondrial F0 complex, subunit f, isoform 2 (Atp5j2), nuclear gene encoding mitochondrial protein, mRNA.	1110019H14Rik	100.089	0.92154	97.9059	0.539265	94.1501	0.131597
Mus musculus RIKEN cDNA E130012A19 gene (E130012A19Rik), mRNA.	AW539173; AI413509; AA409164; RP23-94N18.3	95.6285	0.473802	99.2124	0.819871	94.1524	0.246029
Mus musculus ribosomal protein L27a (Rpl27a), mRNA.	MGC107695; L27A; MGC66730	94.7013	0.0809131	93.5627	0.159683	94.156	0.100406
Mus musculus DCP1 decapping enzyme homolog b (S. cerevisiae) (Dcp1b), mRNA. XM_900830 XM_900833 XM_917383	B930050E02Rik	113.49	0.307658	98.267	0.73297	94.1622	0.141869
Mus musculus S100 calcium binding protein A6 (calcyclin) (S100a6), mRNA.	Cacy; PRA; CALCYCLIN; 2A9; 5B10	98.159	0.728483	100.193	0.9966	94.1634	0.406993
Mus musculus mitochondrial ribosomal protein L48 (Mrpl48), transcript variant 1, mRNA.	CGI-118; 1810030E20Rik; D4Ertd786e; 2610028L11Rik	99.5909	0.840332	101.441	0.584652	94.1674	0.084101
Mus musculus glutaredoxin 2 (thioltransferase) (Glrx2), transcript variant 1, mRNA.	Grx2; 1700010P22Rik; AI645710	103.273	0.500168	100.739	0.899174	94.1714	0.300303
Mus musculus solute carrier family 17 (sodium-dependent inorganic phosphate cotransporter), member 8 (Slc17a8), mRNA.	Vglut3; BC042593	105.419	0.422153	102.355	0.605889	94.1716	0.305875
Mus musculus twisted gastrulation homolog 1 (Drosophila) (Twsg1), mRNA.	9030422N06Rik; AW552143; 1810013J15Rik; D17Ertd403e; Twg; Tsg	105.32	0.339901	109.634	0.197618	94.1789	0.286516
Mus musculus cereblon (Crbn), transcript variant 1, mRNA.	AW108261; AF229032; 2610203G15Rik; piL	104.51	0.615664	103.72	0.41943	94.179	0.322806
Mus musculus solute carrier family 30 (zinc transporter), member 6 (Slc30a6), mRNA.	ZnT-6; MGC11963; ZnT6	104.58	0.657099	102.613	0.795991	94.1926	0.296032
Mus musculus praja1, RING-H2 motif containing (Pja1), mRNA.		101.232	0.390454	97.4112	0.434584	94.2031	0.0358724
Mus musculus acyl-CoA synthetase long-chain family member 3 (Acsl3), transcript variant 1, mRNA.	PRO2194; 2610510B12Rik; ACS3; Facl3; C85929	101.327	0.217282	113.406	0.195468	94.2044	0.279863
Mus musculus ribosomal protein S13 (Rps13), mRNA.	MGC118043; MGC102403; 2700063M04Rik	99.3962	0.836165	97.7393	0.697019	94.2054	0.266464
Mus musculus eukaryotic translation initiation factor 3, subunit I (Eif3i), mRNA.	D4Ertd632e; 36kDa; Trip1; Eif3s2	99.8753	0.867731	97.9509	0.190076	94.215	0.379521
Mus musculus single-stranded DNA binding protein 3 (Ssbp3), transcript variant 1, mRNA.	2610021L12Rik; 5730488C10Rik; AI854733; LAST; SSDP1; 2610200M23Rik; AW551939	100.471	0.850594	98.8866	0.735893	94.2247	0.126294
Mus musculus zinc finger, DHHC domain containing 13 (Zdhhc13), mRNA.	Hip14l; C530010M18; HIP3RP; 2410004E01Rik	103.192	0.351022	97.2969	0.436943	94.2275	0.308637
Mus musculus phosphatidylinositol glycan anchor biosynthesis, class X (Pigx), mRNA.	2010319C14Rik	103.975	0.0697635	102.058	0.546307	94.2284	0.0221279
Mus musculus COX10 homolog, cytochrome c oxidase assembly protein, heme A: farnesyltransferase (yeast) (Cox10), nuclear gene encoding mitochondrial protein, mRNA.	AU042636; RP23-78H18.1; 2410004F01Rik	105.873	0.141384	105.186	0.101528	94.2321	0.0737463
Mus musculus COX assembly mitochondrial protein homolog (S. cerevisiae) (Cmc1), nuclear gene encoding mitochondrial protein, mRNA.	AI596001; 2010312P05Rik	102.889	0.808588	100.674	0.989274	94.2362	0.0828315
PREDICTED: Mus musculus similar to Cltb protein (LOC100046457), misc RNA.		96.7577	0.0934902	97.6797	0.464186	94.2364	0.33633
Mus musculus ubiquitin-conjugating enzyme E2E 2 (UBC4/5 homolog, yeast) (Ube2e2), mRNA.	BC016265; MGC28917	95.6605	0.415541	98.9605	0.868265	94.2454	0.207294
Mus musculus trophoblast glycoprotein (Tpbg), mRNA.	5T4; AW495680	101.938	0.734912	94.4848	0.295026	94.2486	0.20398
		109.423	0.267123	116.143	0.0871088	94.2535	0.676638
PREDICTED: Mus musculus hypothetical protein LOC100044298 (LOC100044298), mRNA.		103.215	0.551305	100.177	0.975317	94.2571	0.161718
Mus musculus cholecystokinin (Cck), mRNA.		101.033	0.770687	91.799	0.51902	94.2573	0.657033
Mus musculus TSC22 domain family, member 2 (Tsc22d2), mRNA.	5530402M19Rik; 1810043J12Rik	103.493	0.740283	98.4062	0.675203	94.2617	0.301605
PREDICTED: Mus musculus similar to cytochrome c oxidase, subunit VIIc, transcript variant 1 (LOC100048613), mRNA.		95.7922	0.387558	93.233	0.228915	94.2661	0.417964
Mus musculus mitochondrial ribosomal protein L3 (Mrpl3), nuclear gene encoding mitochondrial protein, mRNA.	5930422H18Rik; 2010320L16Rik; AA407889	102.613	0.732371	95.1424	0.324447	94.2677	0.185983
Mus musculus phosphatidylinositol transfer protein, beta (Pitpnb), mRNA.	AU040890; AI256223	98.6071	0.577023	98.1024	0.515148	94.2683	0.134877
Mus musculus reticulon 1 (Rtn1), transcript variant 2, mRNA.	Rtn1-c; Rtn1-a; 0710005K15Rik; 4930441F12Rik; Rtn1-b; R75279; Nsp; MGC40985	96.4518	0.0799786	94.8381	0.12421	94.2696	0.0246581
Mus musculus RWD domain containing 1 (Rwdd1), mRNA.	2610002D06Rik; 0710001K08Rik; 2700069A07Rik	96.8374	0.402106	97.4128	0.510701	94.2906	0.205167
Mus musculus oxysterol binding protein-like 9 (Osbpl9), transcript variant 2, mRNA.	AU015843; MGC30367; ORP-9; MGC38458; 2600011I06Rik	106.107	0.372982	105.981	0.169827	94.2919	0.38226
Mus musculus exosome component 8 (Exosc8), mRNA.	2310032N20Rik; CIP3; KIAA4013; mKIAA4013	106.067	0.196157	103.094	0.372589	94.2959	0.219819
Mus musculus cytidine 5'-triphosphate synthase (Ctps), mRNA.		97.7454	0.521606	92.3984	0.0353647	94.2981	0.206057
Mus musculus O-linked N-acetylglucosamine (GlcNAc) transferase (UDP-N-acetylglucosamine:polypeptide-N-acetylglucosaminyl transferase) (Ogt), mRNA.	1110038P24Rik; AI115525; 4831420N21Rik	102.442	0.885386	99.7196	0.870831	94.3008	0.453175
Mus musculus zinc finger, RAN-binding domain containing 1 (Zranb1), mRNA.	Gm1956; 9330160G10Rik; Trabid; D7Wsu87e	105.107	0.670671	97.5707	0.699221	94.302	0.462479
Mus musculus expressed sequence AI747699 (AI747699), mRNA.		105.723	0.277849	99.3598	0.8817	94.3028	0.364114
Mus musculus cullin 3 (Cul3), mRNA.	AI467304; AW146203; mKIAA0617	97.1829	0.281886	103.829	0.521312	94.3257	0.283236
Mus musculus block of proliferation 1 (Bop1), mRNA.	D18861; AW146150; Erb1p; Kiaa0124; mKIAA0124; AU020183	99.84	0.870515	97.5547	0.685058	94.3302	0.327699
Mus musculus mediator of RNA polymerase II transcription, subunit 19 homolog (yeast) (Med19), mRNA.	LCMR1; DKFZp586K0524; 2410018M14Rik	96.4332	0.529731	93.9682	0.00948194	94.3327	0.13239
Mus musculus acyl-CoA synthetase long-chain family member 6 (Acsl6), transcript variant 2, mRNA.	MGC36650; AW050338; LACS; mKIAA0837; A330035H04Rik; Facl6; Lacsl	97.2958	0.452684	98.1335	0.542414	94.3371	0.252154
Mus musculus catenin (cadherin associated protein), alpha 1 (Ctnna1), mRNA.	2010010M04Rik; AA517462; AI988031; Catna1	101.292	0.997562	102.305	0.871946	94.3541	0.351171
Mus musculus phospholipase A2, activating protein (Plaa), mRNA.	AU018445; PLAP; AI536418; AW208417; 2410007N06; D4Ertd618e	101.832	0.550616	99.8447	0.936488	94.361	0.206605
Mus musculus Bardet-Biedl syndrome 5 (human) (Bbs5), mRNA.	RP23-436E15.1; 1700049I01Rik; 2700023J09Rik	100.306	0.935565	98.9773	0.856163	94.3619	0.477652
Mus musculus glutaminyl-tRNA synthase (glutamine-hydrolyzing)-like 1 (Qrsl1), mRNA.	2700038P16Rik; C80053; GatA	98.8464	0.639281	92.3155	0.188001	94.365	0.0687491
		99.4847	0.822192	98.0251	0.745424	94.3681	0.0254888
Mus musculus proteasome (prosome, macropain) subunit, beta type 3 (Psmb3), mRNA.	C10-II; MGC106850; AL033320	100.394	0.891973	95.1973	0.109645	94.3805	0.363709
Mus musculus gamma-glutamyltransferase 7 (Ggt7), mRNA.	6330563L03Rik; 1110017C11Rik; MGC12004	99.1716	0.78611	98.2892	0.679629	94.3861	0.425836
Mus musculus astrotactin 1 (Astn1), mRNA.	Astn; mKIAA0289; GC14	106.732	0.158283	94.5201	0.117406	94.3962	0.239489
Mus musculus polymerase (DNA directed) sigma (Pols), mRNA.	POLK; MGC69673; LAK-1; TRF4; TRF4-1	103.051	0.452026	95.8422	0.522691	94.3964	0.105595
Mus musculus G protein-coupled receptor 85 (Gpr85), mRNA.	2900026B03Rik; DKFZp761L08121	100.562	0.925092	102.908	0.106812	94.3965	0.0329809
Mus musculus glutaminyl-peptide cyclotransferase (glutaminyl cyclase) (Qpct), mRNA.	5730422A13Rik	106.836	0.20199	97.5479	0.778154	94.4002	0.19344
Mus musculus BCL2-like 13 (apoptosis facilitator) (Bcl2l13), nuclear gene encoding mitochondrial protein, mRNA.	Mil-1; MGC38758; BCL-RAMBO; E430016C20Rik; Mil1	103.56	0.193805	104.063	0.611047	94.4039	0.279167
Mus musculus NADH dehydrogenase (ubiquinone) 1 beta subcomplex, 6 (Ndufb6), nuclear gene encoding mitochondrial protein, mRNA.	Gm137	99.9832	0.893618	96.2928	0.462723	94.4052	0.413553
Mus musculus brix domain containing 2 (Bxdc2), mRNA.	C76935; 1110064N10Rik	102.175	0.363799	103.298	0.523882	94.406	0.148651
Mus musculus Obg-like ATPase 1 (Ola1), transcript variant 1, mRNA.	2510025G09Rik; Gtpbp9; RP23-275P21.1; PTD004; 2810405J23Rik; 2810409H07Rik	102.134	0.830775	111.82	0.42698	94.4066	0.151364
Mus musculus tyrosine 3-monooxygenase/tryptophan 5-monooxygenase activation protein, eta polypeptide (Ywhah), mRNA.		96.002	0.337422	98.0597	0.687327	94.4152	0.0122721
Mus musculus arylacetamide deacetylase-like 1 (Aadacl1), mRNA.	CPO-BP; B230106I24Rik	103.438	0.646479	100.414	0.984792	94.4216	0.421333
Mus musculus lysosomal-associated protein transmembrane 5 (Laptm5), mRNA.	E3	98.0518	0.272296	104.842	0.621564	94.4224	0.608365
Mus musculus SET domain containing 6 (Setd6), mRNA.	3110004G14Rik; C76402; 0610039J04Rik; AI413388	106.172	0.253663	97.5773	0.501957	94.4241	0.544497
		99.5315	0.782887	101.611	0.855424	94.4372	0.158382
Mus musculus leucine-rich repeats and immunoglobulin-like domains 1 (Lrig1), mRNA.	LIG-1; D6Bwg0781e; Img	102.601	0.408172	93.4398	0.052424	94.4423	0.215137
Mus musculus MAK10 homolog, amino-acid N-acetyltransferase subunit, (S. cerevisiae) (Mak10), mRNA.	C030004C14Rik; A330021G12Rik; A330027C19Rik; AI158944	111.651	0.00647117	103.933	0.433864	94.4435	0.0798545
Mus musculus NADH dehydrogenase (ubiquinone) 1 beta subcomplex, 2 (Ndufb2), mRNA.	AGGG; 8kDa; AI325567; 1810011O01Rik	91.9717	0.0869099	95.045	0.276477	94.4475	0.329547
Mus musculus cutC copper transporter homolog (E.coli) (Cutc), mRNA.	AI326282; 2310039I18Rik; CGI-32	103.947	0.616486	99.1136	0.609005	94.4477	0.121154
Mus musculus RAB33A, member of RAS oncogene family (Rab33a), mRNA.	Rabs10; MGC129489; MGC129488	99.2224	0.734266	94.4479	0.283858	94.4481	0.324187
Mus musculus ring finger protein 103 (Rnf103), mRNA.	AW212918; AW146237; Zfp103; kf-1	99.6505	0.866923	101.959	0.158656	94.4516	0.0569985
Mus musculus growth arrest specific 7 (Gas7), mRNA.	AW124766; Gas7-cb	96.4774	0.438847	94.4979	0.40957	94.4522	0.0673273
Mus musculus sterile alpha motif domain containing 4B (Samd4b), mRNA.	MGC30302; BC042901	95.6483	0.562499	96.999	0.601305	94.4569	0.453091
Mus musculus caseinolytic peptidase, ATP-dependent, proteolytic subunit homolog (E. coli) (Clpp), mRNA.	D17Wsu160e; AU019820	98.8479	0.757738	102.067	0.195454	94.4652	0.124949
Mus musculus glycine receptor, alpha 2 subunit (Glra2), mRNA.		100.975	0.952491	94.9199	0.357265	94.476	0.20059
Mus musculus hippocalcin-like 4 (Hpcal4), mRNA.	AI846570; NVP-2	99.5034	0.901026	94.7675	0.378197	94.4795	0.37051
Mus musculus RIKEN cDNA 2410042D21 gene (2410042D21Rik), mRNA.	AA166487; AI467442; AA473307	102.108	0.943317	99.1879	0.788269	94.4819	0.207705
Mus musculus plasma membrane proteolipid (Pllp), mRNA.	0610010I06Rik; Tm4sf11; Plapi; AV001002	111.014	0.246135	97.7346	0.474704	94.4848	0.339355
Mus musculus zinc finger protein 521 (Zfp521), transcript variant 1, mRNA.	Evi3; B930086A16Rik	102.529	0.567244	97.7367	0.60981	94.4887	0.0829423
Mus musculus abhydrolase domain containing 7 (Abhd7), mRNA.	Gm1382; Ephxrp	94.332	0.0759904	93.7708	0.0869169	94.4916	0.100622
Mus musculus phosphorylated adaptor for RNA export (Phax), mRNA.	Phax; AU018701; 4933427L19Rik; 2810055C14Rik; D18Ertd65e; AU018854; p55	91.0431	0.312831	93.9422	0.456017	94.4931	0.404568
Mus musculus Fas-activated serine/threonine kinase (Fastk), mRNA. XM_982432 XM_982470 XM_982509	610011K02Rik; 0610011K02Rik	103.902	0.069467	98.0563	0.437677	94.4947	0.159383
Mus musculus RIKEN cDNA 2500003M10 gene (2500003M10Rik), mRNA.	C81330	97.3303	0.288778	94.5526	0.0720358	94.5081	0.0265443
Mus musculus keratin 12 (Krt12), mRNA.	A830036E02; AI835216; K12; Krt12; Krt1-12; E130011P14	90.5981	0.128786	93.0681	0.471803	94.5096	0.1895
Mus musculus saccharopine dehydrogenase (putative) (Sccpdh), mRNA.	AW214504; C330023F11Rik	102.137	0.635551	102.787	0.572938	94.5265	0.4398
Mus musculus non-metastatic cells 5, protein expressed in (nucleoside-diphosphate kinase) (Nme5), mRNA.	1700019D05Rik	105.513	0.0978442	103.963	0.303571	94.5281	0.408051
Mus musculus proteasome (prosome, macropain) 26S subunit, ATPase 2 (Psmc2), mRNA.		104.076	0.734637	100.717	0.952607	94.5282	0.118097
Mus musculus SEC13 homolog (S. cerevisiae) (Sec13), mRNA.	Sec13l1; 1110003H02Rik; Sec13r	107.288	0.259168	103.66	0.463654	94.5293	0.380863
Mus musculus glucocorticoid receptor DNA binding factor 1 (Grlf1), mRNA.	6430596G11Rik; mKIAA1722; KIAA1722; AI841135	104.263	0.420224	96.2281	0.509651	94.5328	0.206088
Mus musculus vacuolar protein sorting 29 (S. pombe) (Vps29), mRNA.	PEP11; AW049835; 2010015D08Rik	101.339	0.282009	97.0053	0.348054	94.5339	0.012453
Mus musculus RIKEN cDNA 4921505C17 gene (4921505C17Rik), mRNA.	AW492497; AVO3; RICTOR; D530039E11Rik; 6030405M08Rik	115.262	0.141378	109.02	0.162655	94.5361	0.0488488
Mus musculus differentially expressed in B16F10 1 (Deb1), mRNA.	AI463209; 1110020I04Rik	100.311	0.962947	98.5986	0.5116	94.5362	0.421995
Mus musculus SET domain containing 3 (Setd3), mRNA.	2610305M23Rik; D12Ertd771e	100.346	0.901642	104.103	0.117713	94.5371	0.381135
Mus musculus myelin-associated glycoprotein (Mag), mRNA.	MGC123387; siglec-4a; Gma	105.317	0.505173	101.652	0.942931	94.5551	0.291978
Mus musculus DCN1, defective in cullin neddylation 1, domain containing 5 (S. cerevisiae) (Dcun1d5), mRNA.	4833420K19Rik; 3110001A18Rik	99.608	0.853726	98.2501	0.822437	94.5576	0.1579
Mus musculus ribosomal protein L37 (Rpl37), mRNA.	3110005M08Rik	97.327	0.340905	96.9096	0.60255	94.5603	0.0491221
Mus musculus propionyl Coenzyme A carboxylase, beta polypeptide (Pccb), mRNA.	R74805; 1300012P06Rik; AI314687	102.613	0.557621	97.5937	0.682934	94.5626	0.25711
Mus musculus PAP associated domain containing 1 (Papd1), mRNA.	AW551379; 0610027A18Rik	96.1857	0.368952	94.0334	0.164545	94.5755	0.294341
Mus musculus mediator complex subunit 7 (Med7), mRNA.	1110063B05Rik; Crsp9; Crsp33	101.911	0.644946	103.974	0.113885	94.5806	0.246006
Mus musculus proline rich 13 (Prr13), mRNA.	1110020C13Rik; 2010324E22Rik	101.893	0.964125	103.42	0.898145	94.5815	0.297157
Mus musculus synaptotagmin XII (Syt12), mRNA.		99.0667	0.781163	97.8361	0.381412	94.5817	0.0796875
Mus musculus phosphohistidine phosphatase 1 (Phpt1), mRNA.	1700008C22Rik; Php14	95.3277	0.229647	90.6914	0.0668816	94.5864	0.171286
Mus musculus decapping enzyme, scavenger (Dcps), mRNA.	AA408441; 1700001E16Rik	101.057	0.997062	94.1968	0.259507	94.5898	0.504616
Mus musculus RUN domain containing 1 (Rundc1), mRNA.	MGC141375; MGC141376; D930024B17; RP23-328K2.1; AW125546	111.517	0.0933599	99.7134	0.947901	94.5982	0.239874
Mus musculus ribosomal protein S6 (Rps6), mRNA.	MGC103209; MGC102571	104.432	0.141745	97.3545	0.734899	94.5984	0.511274
Mus musculus zinc finger protein 36, C3H type-like 1 (Zfp36l1), mRNA.	Berg36; cMG1; D530020L18Rik; AW742437; TIS11b; ERF1; Brf1; AW743212	105.249	0.305643	113.98	0.0799144	94.6079	0.260778
Mus musculus MAD homolog 2 (Drosophila) (Smad2), mRNA.	Madh2; Madr2	107.677	0.239093	100.143	0.895282	94.6114	0.168531
Mus musculus cyclin-dependent kinase 5, regulatory subunit 1 (p35) (Cdk5r1), mRNA.	Cdk5r; p35; p25; D11Bwg0379e	103.406	0.614141	104.168	0.0245278	94.6194	0.458624
Mus musculus protein phosphatase 2 (formerly 2A), catalytic subunit, beta isoform (Ppp2cb), mRNA.	AI115466; D8Ertd766e; PP2Ac	97.461	0.687163	98.0297	0.694115	94.6196	0.171482
Mus musculus ubiquitin specific peptidase 47 (Usp47), mRNA.	MGC118655; A630020C16Rik; 4930502N04Rik	103.221	0.826248	92.8815	0.38978	94.6364	0.404652
Mus musculus axin2 (Axin2), mRNA.	Axil; Conductin; Axi1	109.919	0.277267	93.5725	0.167868	94.6401	0.384324
Mus musculus phosphatidylinositol 4-kinase, catalytic, alpha polypeptide (Pi4ka), mRNA.	Pik4ca	94.6291	0.36782	98.3753	0.736793	94.6449	0.358352
Mus musculus ubiquitously transcribed tetratricopeptide repeat gene, X chromosome (Utx), mRNA.		112.555	0.319246	104.698	0.531769	94.645	0.632066
Mus musculus NADH dehydrogenase (ubiquinone) 1 alpha subcomplex, 8 (Ndufa8), nuclear gene encoding mitochondrial protein, mRNA.	AW261656; 0610033L03Rik	96.4205	0.239204	93.6993	0.183571	94.6459	0.175083
Mus musculus BCL2-like 2 (Bcl2l2), mRNA.	c98; Bcl-w; bclw; Gtrosa41; Gtrgal2; AW048834	105.508	0.164362	102.897	0.498358	94.6506	0.346174
Mus musculus family with sequence similarity 131, member A (Fam131a), mRNA.		91.9138	0.174654	95.4357	0.413401	94.6508	0.27975
Mus musculus destrin (Dstn), mRNA.	2610043P17Rik; AU042046; Dsn; sid23p; ADF; corn1	99.6898	0.830263	99.7749	0.825998	94.6517	0.156307
Mus musculus START domain containing 8 (Stard8), mRNA.	KIAA0189; mKIAA0189	101.398	0.960554	93.9851	0.534893	94.6545	0.124677
Mus musculus circadian locomoter output cycles kaput (Clock), mRNA.	mKIAA0334; 5330400M04Rik	113.343	0.039724	111.239	0.000367453	94.6559	0.116157
Mus musculus nuclear protein localization 4 homolog (S. cerevisiae) (Nploc4), mRNA.	RP23-82I5.6; mKIAA1499; Npl4; AK129375; KIAA1499	101.831	0.730229	93.5731	0.407623	94.6606	0.285145
Mus musculus copine family member IX (Cpne9), mRNA.	mKIAA4217; KIAA4217; A730016F12Rik	98.1184	0.737589	104.945	0.749279	94.6684	0.362178
Mus musculus actin-like 6A (Actl6a), mRNA.	Actl6; C79802; Baf53a; ARP4; 2810432C06Rik; AI851094	103.474	0.586681	105.294	0.45132	94.6689	0.105104
Mus musculus heparin-binding EGF-like growth factor (Hbegf), mRNA.	DTS; MGC107656; Dtr; HB-EGF; Hegfl; AW047313	97.2805	0.520754	91.8001	0.0902595	94.6775	0.298679
Mus musculus potassium channel tetramerisation domain containing 2 (Kctd2), mRNA.	2310012I15Rik	100.653	0.900903	97.2371	0.525618	94.6782	0.399655
Mus musculus ATPase, Na+/K+ transporting, beta 3 polypeptide (Atp1b3), mRNA.	AW212096; AI664000; AA409958	98.2169	0.636303	103.098	0.607288	94.6809	0.305231
Mus musculus CGG triplet repeat binding protein 1 (Cggbp1), mRNA.	AA960172; AL023996; AW045841	103.298	0.832602	102.926	0.701975	94.6864	0.0912929
Mus musculus nucleolar protein family 6 (RNA-associated) (Nol6), mRNA.	Nrap; AA410091	97.0935	0.541543	91.6553	0.167268	94.6981	0.424131
Mus musculus golgi SNAP receptor complex member 2 (Gosr2), mRNA.	C76855; 2310032N09Rik; SNARE; Gs27; membrin	104.254	0.170355	98.1279	0.570125	94.701	0.154072
Mus musculus mitochondrial fission factor (Mff), nuclear gene encoding mitochondrial protein, mRNA.	AI314724	95.0547	0.0743698	95.63	0.225102	94.7042	0.0900253
Mus musculus tripartite motif-containing 39 (Trim39), mRNA.	tfp; RBCC-B30.2; E130103K13Rik; Rnf23; 1100001D15Rik; KIAA4179; mKIAA4179	110.322	0.0322905	105.069	0.429265	94.7066	0.294798
Mus musculus synaptotagmin-like 2 (Sytl2), transcript variant 5, mRNA.	Slp2-d; AI266830; Slp2-a; mKIAA1597; Slp2-c; Slp2; KIAA1597; Slp2-b	104.384	0.178329	97.3277	0.723793	94.7066	0.350944
Mus musculus pentatricopeptide repeat domain 3 (Ptcd3), mRNA.	2610034F17Rik; AU045708; 2810422B04Rik	101.023	0.757188	97.2404	0.579577	94.7066	0.036173
Mus musculus period homolog 1 (Drosophila) (Per1), mRNA.	MGC102121; Per; mPer1; m-rigui	103.128	0.879283	97.3675	0.530343	94.7213	0.410682
Mus musculus ribonuclease P 21 subunit (human) (Rpp21), mRNA.	0610037N01Rik	100.465	0.700046	94.6129	0.303327	94.724	0.131583
Mus musculus RNA (guanine-9-) methyltransferase domain containing 1 (Rg9mtd1), mRNA.	D16Ertd454e; Rnmtd1; MGC118020; 1300018J16Rik	98.3736	0.720222	96.6402	0.567823	94.7252	0.373756
Mus musculus DEAD (Asp-Glu-Ala-Asp) box polypeptide 20 (Ddx20), mRNA.	MGC159174; GEMIN3; dp103	101.258	0.749944	91.7966	0.0951588	94.7279	0.474427
Mus musculus RAB4A, member RAS oncogene family (Rab4a), mRNA.	Rab4; AI848268	94.9869	0.0858288	87.9712	0.0716783	94.7432	0.401579
Mus musculus proline rich 14 (Prr14), mRNA.	BC006909; MGC6888	99.1308	0.728639	86.369	0.0801304	94.7502	0.471716
Mus musculus protein-kinase, interferon-inducible double stranded RNA dependent inhibitor, repressor of (P58 repressor) (Prkrir), mRNA.	Dap4; MGC31389; 2900052B10Rik; Rpkrir	108.762	0.434945	102.816	0.828468	94.7515	0.435376
Mus musculus non-metastatic cells 7, protein expressed in (nucleoside-diphosphate kinase) (Nme7), transcript variant 2, mRNA.	Nm23-M7; D530024H21Rik; Nm23-r7	103.789	0.217978	102.127	0.426382	94.7515	0.271228
Mus musculus ubiquitin-activating enzyme E1C (Ube1c), mRNA.	AW546539; AI256736; UBA3; AI848246	102.627	0.558193	90.5008	0.0704735	94.7588	0.464708
Mus musculus transmembrane protein 93 (Tmem93), mRNA.	RP23-263M10.8; 0610025L18Rik; 0610009E20Rik	102.917	0.526376	101.874	0.274381	94.7598	0.347472
Mus musculus presenilin associated, rhomboid-like (Parl), mRNA.	PSENIP2; Psarl; D16Ertd607e; PSARL1; PRO2207	101.508	0.823316	97.9427	0.603531	94.7918	0.135802
Mus musculus ecto-NOX disulfide-thiol exchanger 1 (Enox1), mRNA.	D230005D02Rik; B230207J08	103.561	0.267358	109.23	0.0639079	94.7997	0.0889708
Mus musculus aldo-keto reductase family 1, member E1 (Akr1e1), mRNA.	1810061I10Rik	95.0072	0.251217	97.5386	0.691218	94.8024	0.436963
Mus musculus ribosomal RNA processing 12 homolog (S. cerevisiae) (Rrp12), mRNA.	AA408556; AA536972; mKIAA0690	98.4196	0.737004	95.7258	0.0239096	94.8156	0.117478
Mus musculus cysteine-serine-rich nuclear protein 2 (Csrnp2), mRNA.	MGC28165; taip-12	105.473	0.313636	102.611	0.121442	94.8303	0.285054
Mus musculus solute carrier family 25 (mitochondrial carrier, brain), member 14 (Slc25a14), nuclear gene encoding mitochondrial protein, mRNA.	UCP5L; UCP5S; UCP5; BMCP1	91.8043	0.100561	90.4692	0.103584	94.8371	0.458798
Mus musculus phosphatidylinositol membrane-associated 1 (Pitpnm1), mRNA.	RdgB; R75447; mpt-1; Rd9; Pitpnm; DRES9	99.143	0.802493	96.3552	0.61837	94.8477	0.410239
Mus musculus RIKEN cDNA C730025P13 gene (C730025P13Rik), mRNA.	RP23-132N23.14	105.015	0.552311	96.402	0.387712	94.8501	0.248188
Mus musculus indoleamine-pyrrole 2,3 dioxygenase (Indo), mRNA.	Ido	103.994	0.296105	107.756	0.574651	94.8506	0.393253
Mus musculus TAF13 RNA polymerase II, TATA box binding protein (TBP)-associated factor (Taf13), mRNA.	TAFII18; AI847295; 2010309N11Rik; 1810004N01Rik	98.575	0.786463	105.119	0.41047	94.8546	0.355414
Mus musculus cleavage stimulation factor, 3' pre-RNA, subunit 3 (Cstf3), transcript variant 2, mRNA.	MGC6373; 4732468G05Rik; C79532	108.556	0.0977514	107.561	0.176142	94.8605	0.0452309
Mus musculus AP2 associated kinase 1 (Aak1), transcript variant 1, mRNA.	mKIAA1048; AU067724; R75501; 5530400K14Rik; 9630042K20; C79663; MGC40785; AU067726; BC028270; D6Ertd245e	104.674	0.0793077	98.872	0.379983	94.8714	0.0476104
Mus musculus protein tyrosine phosphatase, non-receptor type 5 (Ptpn5), mRNA.	Step	101.883	0.962904	92.8928	0.205537	94.8717	0.520972
Mus musculus nuclear factor of activated T-cells 5 (Nfat5), transcript variant a, mRNA.	NFATL1; nfatz; CAG80; CAG-8; OREBP; mKIAA0827; TonEBP; B130038B15Rik; AI225870	106.706	0.33621	97.4955	0.447391	94.8739	0.52893
Mus musculus exocyst complex component 8 (Exoc8), mRNA.	Exo84p; SEC84; R74783; EXO84; AI414418	97.7213	0.0688579	93.5351	0.189441	94.8761	0.500377
Mus musculus regulating synaptic membrane exocytosis 2 (Rims2), mRNA.	Syt3-rs; AW048769; Rab3ip2; Rim2(+40A); RIM2; Serg2; 2810036I15Rik; mKIAA0751; Rim2(+4A); Rim2(+44A)	102.436	0.618311	104.811	0.694273	94.8818	0.179324
Mus musculus cDNA sequence BC085271 (BC085271), mRNA.	MGC103372	102.891	0.644471	98.764	0.834417	94.8902	0.00486895
Mus musculus F-box and leucine-rich repeat protein 14 (Fbxl14), mRNA.	AW322056; Fbx14l	113.726	0.0844309	103.941	0.341278	94.8937	0.336675
Mus musculus glypican 5 (Gpc5), mRNA.	A230034F01Rik	101.261	0.666741	100.949	0.920686	94.8986	0.171071
Mus musculus ankyrin repeat domain 49 (Ankrd49), mRNA.	MGC25252; Gbif; AW060934	96.771	0.438288	95.9075	0.583112	94.9004	0.401571
Mus musculus doublecortin-like kinase 1 (Dclk1), mRNA.	Dcamkl1; Cpg16; DCLK; CLICK-I; 2810480F11Rik; Dcl; 1700113D08Rik; mKIAA0369	100.132	0.972521	100.73	0.985679	94.9022	0.538023
Mus musculus ATP synthase, H+ transporting, mitochondrial F0 complex, subunit c (subunit 9), isoform 3 (Atp5g3), nuclear gene encoding mitochondrial protein, mRNA.	MGC124584; 6030447M23	103.661	0.556167	100.841	0.882781	94.9152	0.283952
Mus musculus RIKEN cDNA 2410015N17 gene (2410015N17Rik), mRNA.	RS21-C6; AI854235	102.696	0.720801	97.5166	0.657418	94.9155	0.433615
Mus musculus leucyl-tRNA synthetase (Lars), mRNA. XM_901187 XM_913429 XM_922755 XM_922767 XM_922771 XM_922775 XM_922782 XM_922785 XM_989215	3110009L02Rik; mKIAA1352; AW536573; 2310045K21Rik	106.327	0.527371	104.452	0.426767	94.9174	0.306716
Mus musculus lactation elevated 1 (Lace1), mRNA.	CG8520; MGC107616	99.1296	0.714947	103.042	0.494648	94.9188	0.157644
Mus musculus polybromo 1 (Pbrm1), mRNA.	BAF180; AI507524; Pb1; 2610016F04Rik	102.667	0.835393	97.3972	0.0221315	94.9278	0.47868
Mus musculus F-box protein 42 (Fbxo42), mRNA.	6720460I06Rik; mKIAA1332	109.407	0.135514	102.606	0.440567	94.9346	0.0552544
Mus musculus ankyrin repeat domain 37 (Ankrd37), mRNA.		96.8987	0.461533	89.2253	0.196612	94.9364	0.238675
PREDICTED: Mus musculus similar to Rab6 interacting protein 1 (LOC100046953), mRNA.		110.756	0.277245	99.8738	0.901436	94.9397	0.00623167
Mus musculus SUMO1/sentrin specific peptidase 7 (Senp7), transcript variant 3, mRNA.	6030449K19Rik; mKIAA1707; AI790676; 2900036C23Rik; 2810413I22Rik; 2410152H17Rik	109.344	0.195632	101.113	0.304237	94.9498	0.471331
Mus musculus budding uninhibited by benzimidazoles 3 homolog (S. cerevisiae) (Bub3), mRNA.	AU019800; AU021329; AU043350; AW146323; C78067	101.193	0.728957	97.7917	0.48804	94.9563	0.0684218
Mus musculus cytidine monophospho-N-acetylneuraminic acid synthetase (Cmas), mRNA.	D6Bwg0250e; CMP-Neu5Ac; AW208911	100.147	0.996214	98.3718	0.688146	94.9621	0.188834
Mus musculus RIKEN cDNA 3010026O09 gene (3010026O09Rik), mRNA.	AI851514; 2900016G09Rik; RP23-319B15.8; AW475975	102.057	0.506887	98.401	0.819982	94.9637	0.24925
Mus musculus trafficking protein particle complex 2-like (Trappc2l), mRNA.	Hspc176; 1810017G16Rik; AB030200	100.906	0.975017	101.568	0.826152	94.9676	0.466658
Mus musculus receptor accessory protein 5 (Reep5), mRNA.	TB2/DP1; AI324241; AU022809; Dp1; DP1/TB2; AW495741; R74856	99.3153	0.858439	98.7768	0.752342	94.9796	0.339053
Mus musculus aspartyl-tRNA synthetase (Dars), mRNA.	5730439G15Rik	98.224	0.613724	97.9928	0.551286	94.9801	0.0902369
Mus musculus crystallin, zeta (quinone reductase)-like 1 (Cryzl1), mRNA.	2410006O11Rik; 2210407J23Rik	95.3857	0.379639	92.6318	0.0696372	94.99	0.146741
Mus musculus Metadherin (Mtdh), mRNA.	3D3/Lyric; 3D3; Lyric; 2610103J23Rik; AV353288; D8Bwg1112e	109.841	0.0461799	102.83	0.683645	94.9994	0.274022
Mus musculus ribosomal protein, large, P1 (Rplp1), mRNA.	MGC103133; Arpp1; C430017H15Rik; 2410042H16Rik	99.8192	0.90443	102.255	0.341943	95.0102	0.428273
Mus musculus inositol polyphosphate-5-phosphatase F (Inpp5f), mRNA.	SAC2; mKIAA0966; cI-27; AW561896; 5830435P03Rik; AI115354	99.46	0.895504	103.481	0.380877	95.0282	0.271639
Mus musculus DNA segment, Chr 5, ERATO Doi 579, expressed (D5Ertd579e), mRNA.	mKIAA0232; A930018H20Rik; 9030221A05Rik	100.765	0.84236	96.1457	0.134954	95.0301	0.421695
Mus musculus THAP domain containing 4 (Thap4), mRNA.	2010320B01Rik	101.275	0.70612	100.387	0.995086	95.0345	0.137429
Mus musculus predicted gene, EG668668 (EG668668), mRNA.		92.4602	0.124258	92.9647	0.0188878	95.0396	0.239341
Mus musculus NADH dehydrogenase (ubiquinone) 1 alpha subcomplex, 5 (Ndufa5), nuclear gene encoding mitochondrial protein, mRNA.	2900002J19Rik	95.9332	0.0264132	97.1951	0.481566	95.0422	0.335404
Mus musculus eukaryotic translation initiation factor 4H (Eif4h), mRNA.	AU018978; D5Ertd355e; mKIAA0038; Wscr1; Wbscr1; E430026L18Rik; Ef4h	101.757	0.610556	99.0051	0.802177	95.0424	0.267372
Mus musculus zinc finger, RAN-binding domain containing 3 (Zranb3), mRNA. XM_896419 XM_896436 XM_912948 XM_922552 XM_922558 XM_922565 XM_922581 XM_922587 XM_922596 XM_974893 XM_974926 XM_974968 XM_975006 XM_975040 XM_975084	AI316834; C730006D09; 4933425L19Rik	102.867	0.338074	94.1968	0.191024	95.0426	0.301126
		97.6891	0.135918	100.615	0.813534	95.0428	0.011097
Mus musculus adiponectin receptor 1 (Adipor1), mRNA.	Paqr1; ACDCR1; 2810031L11Rik; CGI-45	99.5129	0.741386	95.9748	0.516434	95.0496	0.0360334
Mus musculus ADP-ribosylation factor 5 (Arf5), mRNA.		96.0108	0.392179	99.9717	0.925986	95.0616	0.475767
Mus musculus kinesin family member 21A (Kif21a), mRNA.	AI850764; mKIAA1708	104.742	0.262459	97.0679	0.206422	95.0671	0.356827
Mus musculus zinc finger protein 612 (Zfp612), mRNA.	B230354B21Rik	103.581	0.0390747	103.202	0.683536	95.0687	0.508193
Mus musculus ras homolog gene family, member B (Rhob), mRNA.	Arh6; AA017882; MGC117867; Arhb	104.055	0.562071	112.365	0.121755	95.0689	0.0737829
Mus musculus brain glycogen phosphorylase (Pygb), mRNA.	MGC36329	99.4237	0.804037	96.1854	0.273562	95.0759	0.564176
Mus musculus UDP-Gal:betaGal beta 1,3-galactosyltransferase, polypeptide 6 (B3galt6), mRNA.	MGC91010; BB129894; GalTII	99.8962	0.947747	92.6339	0.14589	95.0781	0.104168
Mus musculus src homology 2 domain-containing transforming protein D (Shd), mRNA.	AI413439; MGC118480	117.351	0.401263	102.361	0.928614	95.0791	0.252414
Mus musculus Sh3 domain YSC-like 1 (Sh3yl1), mRNA.	AI314953; YSC84; Ray; MGC118159	96.4048	0.377851	99.9185	0.885478	95.0797	0.353201
Mus musculus myelin basic protein expression factor 2, repressor (Myef2), mRNA.	9430071B01; mKIAA1341	101.41	0.965731	102.565	0.630588	95.08	0.43849
Mus musculus RIKEN cDNA 5730494N06 gene (5730494N06Rik), mRNA.	AA407821	105.449	0.617122	105.83	0.318519	95.0811	0.265592
Mus musculus inositol polyphosphate multikinase (Ipmk), mRNA.	2410017C19Rik; Impk; AA408208	101.398	0.627914	91.944	0.110588	95.083	0.0648199
Mus musculus eukaryotic translation initiation factor 5A (Eif5a), mRNA.	uORF3; MGC6725; uORF; D19Wsu54e; uORF2; AA410058; uORF1; Eif4d	93.7656	0.121918	94.1026	0.114198	95.089	0.265694
Mus musculus tumor protein D52-like 1 (Tpd52l1), mRNA.	D53	100.307	0.903942	99.4706	0.931145	95.0899	0.29857
Mus musculus dynactin 3 (Dctn3), mRNA.	p24	97.9014	0.647794	99.5383	0.736216	95.0925	0.323471
Mus musculus polymerase (RNA) I polypeptide D (Polr1d), transcript variant 2, mRNA.	AU018636; MGC107156; 16kDa; mRPA16; 1110003G10Rik; C81327	96.9389	0.377812	96.7242	0.0141593	95.0942	0.296369
Mus musculus DIRAS family, GTP-binding RAS-like 2 (Diras2), mRNA.	2900052J15Rik; AI414999	101.88	0.693634	94.4155	0.195704	95.0946	0.599683
Mus musculus RIKEN cDNA 1110020P15 gene (1110020P15Rik), mRNA.	RP23-280J3.4; AA960494	97.6373	0.364893	98.7221	0.151498	95.1033	0.138334
Mus musculus RIKEN cDNA 1200003I07 gene (1200003I07Rik), transcript variant 3, mRNA.		106.922	0.496769	100.067	0.884782	95.1035	0.502838
Mus musculus vitronectin (Vtn), mRNA.	Vn; AI256434	99.6353	0.95277	86.5414	0.00806441	95.106	0.45205
Mus musculus syndecan binding protein (Sdcbp), transcript variant 1, mRNA.	Sycl	100.351	0.93699	98.6061	0.708854	95.1099	0.0426184
PREDICTED: Mus musculus similar to Electron transferring flavoprotein, alpha polypeptide (LOC100046918), mRNA.		102.72	0.817893	101.164	0.93608	95.1101	0.346235
Mus musculus sarcoglycan, beta (dystrophin-associated glycoprotein) (Sgcb), mRNA.	AI747103; beta-SG; 43kDa; AI844814	109.208	0.181597	105.454	0.180805	95.1123	0.242613
Mus musculus prodynorphin (Pdyn), mRNA.	Dyn	100.455	0.888301	105.691	0.4447	95.1131	0.286813
Mus musculus receptor accessory protein 1 (Reep1), mRNA.	AW558420; D6Ertd253e; C87808	100.835	0.929479	100.815	0.96133	95.1145	0.422098
Mus musculus RIKEN cDNA 6530418L21 gene (6530418L21Rik), mRNA.		98.3319	0.783086	97.939	0.51854	95.1198	0.381825
Mus musculus syntaxin 8 (Stx8), mRNA. XM_924708 XM_924711 XM_924713	CARB; 0610007H08Rik; 1110002H11Rik; 4930571E13Rik	101.783	0.580489	98.462	0.24157	95.1264	0.0249022
Mus musculus eukaryotic translation initiation factor 4A1 (Eif4a1), mRNA.	Eif4; Ddx2a; BM-010	97.2608	0.508696	99.8867	0.994599	95.1267	0.325541
Mus musculus chaperonin containing Tcp1, subunit 8 (theta) (Cct8), mRNA.	Cctq; AI132397	97.1241	0.563152	98.703	0.697235	95.1388	0.184981
Mus musculus CDGSH iron sulfur domain 1 (Cisd1), mRNA.	AU043990; mitoNEET; D10Ertd214e; AW743335; Zcd1	96.8381	0.154845	97.0069	0.552863	95.144	0.530206
Mus musculus RIKEN cDNA 2310003F16 gene (2310003F16Rik), mRNA.	RP23-433P19.12; HSPC136; HYPK	101.385	0.352836	103.412	0.274691	95.1517	0.0599607
Mus musculus erythrocyte protein band 4.1-like 3 (Epb4.1l3), mRNA.	NBL3; Dal1; 4.1B	103.246	0.273965	98.8419	0.745838	95.1519	0.415882
Mus musculus synapsin II (Syn2), mRNA.	AI841723; AI836018; 2900074L19Rik	98.709	0.713192	100.709	0.822091	95.1702	0.267022
Mus musculus S-adenosylhomocysteine hydrolase-like 1 (Ahcyl1), mRNA.	Ahcy-rs3; 1110034F20Rik; AA409031; AA414901; DCAL; Irbit	100.708	0.756527	97.4608	0.485572	95.1703	0.234759
Mus musculus membrane protein, palmitoylated 2 (MAGUK p55 subfamily member 2) (Mpp2), mRNA.	D11Bwg0652e; Pals4; Dlg2; Dlgh2	102.994	0.464179	91.0757	0.374986	95.1732	0.259697
Mus musculus wingless-related MMTV integration site 2 (Wnt2), mRNA.	Wnt-2; 2610510E18Rik; Mirp; Irp; Int1l1; Wnt2a; m-irp	96.7022	0.13336	96.5945	0.418673	95.1748	0.343247
Mus musculus B-cell leukemia/lymphoma 11B (Bcl11b), transcript variant 2, mRNA.	B630002E05Rik; AI604821; Rit1; 9130430L19Rik; Ctip2	108.068	0.346749	96.9579	0.339458	95.1785	0.269118
Mus musculus cDNA sequence BC003266 (BC003266), mRNA.	MGC7764	95.7971	0.281305	92.5712	0.0967846	95.1898	0.488007
Mus musculus archaelysin family metallopeptidase 2 (Amz2), mRNA.	ESTM12; AA408420; Amz2	93.1839	0.107193	92.0418	0.0669415	95.2008	0.286179
Mus musculus UDP-N-acteylglucosamine pyrophosphorylase 1-like 1 (Uap1l1), mRNA. XM_918982	5730445F03Rik	109.861	0.0817795	99.9787	0.992044	95.2032	0.320447
Mus musculus translocase of inner mitochondrial membrane 10 homolog (yeast) (Timm10), mRNA.	Timm13a; Tim13	89.4357	0.0515249	90.0397	0.186922	95.2033	0.404056
Mus musculus vacuolar protein sorting 26 homolog B (yeast) (Vps26b), mRNA.	2310075A12Rik; 1810012I05Rik	97.8033	0.62555	89.5051	0.0512366	95.2079	0.504423
Mus musculus sorting nexin 18 (Snx18), mRNA.		102.378	0.583646	97.2195	0.653083	95.2111	0.311983
Mus musculus interleukin enhancer binding factor 2 (Ilf2), mRNA.	Tex261; 6230405A16Rik; Tex267; TEG-267	98.5341	0.693757	96.0826	0.136977	95.219	0.244928
Mus musculus quinoid dihydropteridine reductase (Qdpr), mRNA.	Dhpr; PKU2; D5Ertd371e; 2610008L04Rik	96.3759	0.571488	94.4759	0.329121	95.2216	0.530747
Mus musculus transmembrane protein 198 (Tmem198), mRNA.		100.919	0.800735	98.1422	0.794927	95.2228	0.186539
Mus musculus ornithine decarboxylase antizyme 2 (Oaz2), mRNA.	Sez15; AZ-2	105.958	0.131506	107.966	0.362477	95.2264	0.0906911
Mus musculus RIKEN cDNA 2410018G20 gene (2410018G20Rik), mRNA.	2610001E06Rik	100.037	0.884153	99.2172	0.689719	95.2349	0.505206
Mus musculus corticotropin releasing hormone binding protein (Crhbp), mRNA.	CRH-BP	95.7405	0.529304	97.054	0.608755	95.2372	0.243012
Mus musculus ankyrin repeat and SOCS box-containing 13 (Asb13), mRNA.	2210015B19Rik; Asb-13; 6430573K02Rik; C85285	105.41	0.355877	102.675	0.927559	95.2403	0.443998
Mus musculus transmembrane protein 65 (Tmem65), mRNA.	2610029O13Rik; 4930438D12Rik	106.265	0.576666	101.17	0.951103	95.241	0.311609
Mus musculus guanine nucleotide binding protein (G protein), beta 1 (Gnb1), mRNA.	MGC98074; C77571; Gnb-1; AA409223	105.125	0.684735	101.735	0.869532	95.2412	0.668096
Mus musculus Rho GTPase-activating protein (Grit), mRNA.	KIAA0712; mKIAA0712; RICS; GC-GAP; p250GAP; p200RhoGAP	110.38	0.351178	105.342	0.666787	95.2496	0.108734
Mus musculus pleiotrophin (Ptn), mRNA.	Osf-1; Osf1; OSF; HBGF-8; HBNF; HARP; HB-GAM; HBBN	100.295	0.924675	103.051	0.561545	95.2524	0.0506495
Mus musculus RUN and FYVE domain containing 3 (Rufy3), mRNA.	6330416M07Rik; mKIAA0871; Rpipx; D5Bwg0860e; AW455998; Ripx; 2810428M05Rik; AW538594	102.049	0.558035	100.524	0.922612	95.2541	0.374407
Mus musculus transducin (beta)-like 1 X-linked (Tbl1x), mRNA.	Tbl1; 5330429M20	108.663	0.220349	107.096	0.600966	95.2554	0.514634
		112.83	0.341395	104.725	0.23197	95.2579	0.469455
Mus musculus lysophosphatidylcholine acyltransferase 4 (Lpcat4), mRNA.	AI505034; Aytl3	99.1454	0.818052	92.1449	0.0968843	95.2588	0.598178
Mus musculus expressed sequence AI450540 (AI450540), mRNA.	mKIAA1600	102.168	0.76645	102.854	0.530481	95.2645	0.0919049
Mus musculus DEAH (Asp-Glu-Ala-His) box polypeptide 32 (Dhx32), mRNA.	Ddx32; 4732469F02Rik; AA408140; 3110079L04Rik	107.919	0.0884686	107.203	0.0629413	95.267	0.335355
		95.5465	0.228754	93.1432	0.339993	95.2836	0.31146
Mus musculus N-acylsphingosine amidohydrolase 1 (Asah1), mRNA.	AC; 2310081N20Rik; AU044555; Asah; AL022942	103.899	0.298451	102.156	0.606609	95.2908	0.239806
Mus musculus D-dopachrome tautomerase (Ddt), mRNA.	C78655	96.1792	0.369676	99.5735	0.908969	95.2997	0.461168
Mus musculus thymidine kinase 2, mitochondrial (Tk2), nuclear gene encoding mitochondrial protein, mRNA.	AU024611	97.7726	0.714661	96.5183	0.302141	95.3059	0.48474
Mus musculus SMEK homolog 1, suppressor of mek1 (Dictyostelium) (Smek1), mRNA.	1110034C04Rik; BC064465; mKIAA2010	105.901	0.0641431	101.081	0.734443	95.3087	0.370704
Mus musculus transmembrane protein 35 (Tmem35), mRNA.	9030603L14Rik; AI841526	101.225	0.862173	103.27	0.608649	95.3108	0.35928
Mus musculus cylindromatosis (turban tumor syndrome) (Cyld), mRNA.	2900009M21Rik; 2010013M14Rik; mKIAA0849; C130039D01Rik; CDMT; EAC; CYLD1	99.6931	0.813491	103.349	0.442914	95.3113	0.247995
Mus musculus RELT-like 2 (Rell2), mRNA.	MGC47374; 4631403P03Rik	100.137	0.992598	98.8079	0.735019	95.3145	0.294759
Mus musculus WD repeat and SOCS box-containing 2 (Wsb2), mRNA.	AA673511; WSB-2; Swip2	101.056	0.471075	94.0258	0.317649	95.3196	0.419745
Mus musculus cytochrome P450, family 7, subfamily b, polypeptide 1 (Cyp7b1), mRNA.	hct-1; AW261589; D3Ertd552e	97.1253	0.46863	92.7519	0.112481	95.3261	0.405482
Mus musculus cortexin 1 (Ctxn1), mRNA.	BC028881; Ctxn; MGC25920	96.6978	0.398114	95.2716	0.462492	95.3301	0.347996
Mus musculus lymphocyte antigen 6 complex, locus E (Ly6e), mRNA.	Ly67; 9804; TSA-1; RIG-E; Sca-2; Tsa1	100.014	0.870687	92.7707	0.335968	95.3323	0.503251
Mus musculus solute carrier family 35, member A4 (Slc35a4), transcript variant 2, mRNA.	MGC143688; 2610030J16Rik; MGC143687	105.299	0.106148	106.827	0.276246	95.3346	0.401999
Mus musculus DNA segment, Chr 5, Wayne State University 178, expressed (D5Wsu178e), mRNA.	AI448296; AI452230; 4933402G07Rik; SELI; mKIAA1724; MGC117838; C79563	104.133	0.716964	107.384	0.481461	95.337	0.27893
Mus musculus G protein-coupled receptor 158 (Gpr158), mRNA.	mKIAA1136; 5330427M13Rik; KIAA1136	98.1594	0.754469	98.1798	0.788425	95.3386	0.250682
Mus musculus calsyntenin 3 (Clstn3), mRNA.	Cst-3; mKIAA0726; Cs3; CSTN3	98.56	0.622868	100.287	0.996187	95.3437	0.585438
PREDICTED: Mus musculus similar to cytochrome c oxidase subunit VIII (LOC100048483), mRNA.		95.7669	0.392251	101.292	0.859185	95.3554	0.296715
Mus musculus RIKEN cDNA 2310022B05 gene (2310022B05Rik), mRNA.		110.114	0.135557	98.3478	0.678141	95.3624	0.663127
Mus musculus ADP-ribosylation factor-like 8A (Arl8a), mRNA.	Arl10b; 1110033P22Rik; gie2	98.631	0.565315	96.9037	0.23264	95.3627	0.403681
Mus musculus erythrocyte protein band 4.9 (Epb4.9), mRNA.	AI325486; dematin	103.849	0.398597	98.9647	0.325961	95.3633	0.296808
Mus musculus pseudouridine synthase 3 (Pus3), mRNA.	5730412F04Rik; 2610020J05Rik	102.54	0.696119	101.727	0.845356	95.3634	0.404023
Mus musculus transmembrane protein 49 (Tmem49), mRNA.	ni-2; 4930579A11Rik; 3110098I04Rik; AI787464	95.2678	0.0489264	97.5204	0.463306	95.3731	0.293906
		101.421	0.882487	97.217	0.731129	95.3731	0.174958
Mus musculus protein kinase inhibitor, gamma (Pkig), transcript variant 3, mRNA.	PKIgamma	97.4241	0.335658	95.5255	0.0761799	95.3835	0.220899
Mus musculus lethal, Chr 7, Rinchik 6 (l7Rn6), mRNA.	0610007P06Rik; l(7)6Rn; 1110002N09Rik	103.204	0.020693	106.89	0.445216	95.3838	0.254658
Mus musculus mediator complex subunit 27 (Med27), mRNA.	1500015J03Rik; D2Ertd434e; AA682045; Crsp8; 2310042P07Rik	98.3516	0.744261	94.2018	0.0502416	95.3921	0.343871
Mus musculus synaptic vesicle glycoprotein 2 b (Sv2b), mRNA.	mKIAA0735; A830038F04Rik; MGC38746; AI850768	102.488	0.87154	100.347	0.852276	95.3969	0.626277
		95.3774	0.305024	96.1972	0.391432	95.4045	0.357593
Mus musculus autocrine motility factor receptor (Amfr), mRNA.	gp78	104.549	0.247482	104.412	0.0380095	95.4049	0.412921
Mus musculus cytochrome P450, family 2, subfamily j, polypeptide 9 (Cyp2j9), mRNA.	MGC141274; 8430417E17Rik	98.9249	0.873985	108.826	0.100771	95.4139	0.582568
Mus musculus myeloid/lymphoid or mixed-lineage leukemia (trithorax homolog, Drosophila); translocated to, 11 (Mllt11), mRNA.	Zfp692; AI839562; Af1q	100.187	0.956716	99.3749	0.893957	95.4145	0.25218
Mus musculus RIKEN cDNA B830045N13 gene (B830045N13Rik), mRNA.	MGC107461; MGC40674	108.087	0.394879	98.6187	0.71358	95.4174	0.509287
Mus musculus septin 3 (Sept3), mRNA.	AV154067; B530002E20Rik; 3110018K01Rik; Sep3	95.9885	0.181052	105.813	0.665958	95.4212	0.402453
Mus musculus coiled-coil domain containing 130 (Ccdc130), mRNA.	C77430; 4930527D15Rik	106.55	0.16835	102.162	0.73881	95.4244	0.614668
Mus musculus brix domain containing 5 (Bxdc5), transcript variant 1, mRNA.	2310066N05Rik; Rpf1; MGC102255; 2210420E24Rik	99.9622	0.958707	102.7	0.530377	95.427	0.194177
Mus musculus actin related protein 2/3 complex, subunit 5 (Arpc5), mRNA.	165kDa; 5830443F10Rik; p16-Arc	98.4727	0.576299	97.42	0.529313	95.4322	0.0162095
Mus musculus ring finger protein 145 (Rnf145), mRNA.	RP23-103H9.1; TMRF1; 3732413I11Rik	100.992	0.952588	99.273	0.788451	95.433	0.307477
Mus musculus acireductone dioxygenase 1 (Adi1), mRNA.	AL024210	100.537	0.963631	96.7972	0.38635	95.4359	0.242202
Mus musculus microfibrillar-associated protein 1B (Mfap1b), mRNA.		107.291	0.325965	110.74	0.08679	95.4363	0.315921
Mus musculus calcium and integrin binding family member 2 (Cib2), mRNA.	AI449053; 2810434I23Rik	105.455	0.808306	95.5159	0.485946	95.4389	0.391204
Mus musculus 1-acylglycerol-3-phosphate O-acyltransferase 3 (Agpat3), mRNA.	AW493985; D10Jhu12e; AW061257	106.285	0.554989	114.501	0.0504473	95.4412	0.591225
Mus musculus cDNA sequence BC051227 (BC051227), mRNA.	MGC63135; Fksg24	92.6215	0.144908	94.3904	0.378021	95.4446	0.39572
Mus musculus lon peptidase 2, peroxisomal (Lonp2), mRNA. XM_001000568	1300002A08Rik; AU015403; Lonp	107.22	0.0722456	105.652	0.0799507	95.4487	0.464486
Mus musculus JTV1 gene (Jtv1), mRNA.	MGC36346; MGC36522; AA407225; MGC37389; AA407136; MGC30261	99.3225	0.828918	95.3533	0.0943527	95.4517	0.383068
Mus musculus autophagy-related 5 (yeast) (Atg5), mRNA.	Paddy; Atg5l; AW319544; 2010107M05Rik; Apg5l; C88337; 3110067M24Rik	102.214	0.347207	99.824	0.929755	95.4563	0.350062
Mus musculus tubulin, beta 2c (Tubb2c), mRNA.	4930542G03Rik; MGC6713; MGC28623; RP23-132N23.7; MGC101937	93.5225	0.20368	102.218	0.940271	95.4606	0.526081
Mus musculus chloride channel 3 (Clcn3), transcript variant a, mRNA.	Clc3	99.8893	0.905822	99.4971	0.851	95.462	0.442046
Mus musculus prickle like 1 (Drosophila) (Prickle1), mRNA.	Prickle; 1110058P22Rik; AW215793	94.421	0.161331	94.2649	0.313157	95.4698	0.548614
		96.1883	0.472892	100.009	0.881801	95.4713	0.455137
		97.9807	0.298839	93.802	0.258373	95.4718	0.335305
Mus musculus protein arginine N-methyltransferase 3 (Prmt3), mRNA.	2010005E20Rik; AL033309; Hrmt1l3; 2410018A17Rik	105.067	0.391602	103.244	0.38901	95.4786	0.436971
Mus musculus Eph receptor B1 (Ephb1), mRNA.	Elkh; Hek6; Net; Elk; Cek6; AW488255; 9330129L11	101.81	0.767543	99.2749	0.818936	95.4877	0.469842
Mus musculus zinc finger protein 330 (Zfp330), mRNA.	Noa36; MGC103365; BC008086; MGC6718; MGC41503	93.8461	0.127929	89.5359	0.059182	95.4929	0.310477
		104.334	0.316302	104.381	0.192791	95.502	0.372664
Mus musculus Yip1 interacting factor homolog A (S. cerevisiae) (Yif1a), mRNA.	5330422J23Rik; Yif1p; 54TM; Yif1	100.014	0.928476	97.7029	0.556143	95.5065	0.398512
Mus musculus aldehyde dehydrogenase family 1, subfamily A1 (Aldh1a1), mRNA.	Raldh1; E1; Ahd2; Aldh1a2; Ahd-2; Aldh1	99.3556	0.818218	100.047	0.907314	95.5104	0.624906
Mus musculus potassium channel tetramerisation domain containing 6 (Kctd6), mRNA.	AU044285; 5430433B02Rik	96.8069	0.493579	96.7999	0.666155	95.5163	0.332112
Mus musculus asparagine-linked glycosylation 2 homolog (yeast, alpha-1,3-mannosyltransferase) (Alg2), mRNA.	CDGIi; ALPG2; 1110018A23Rik; MNCb-5081; 1300013N08Rik	99.313	0.882913	96.43	0.412534	95.5174	0.358872
Mus musculus steroid 5 alpha-reductase 3 (Srd5a3), mRNA.	1110025P14Rik; A430076C09; AV364670; H5ar; AW987574; D730040M03Rik	97.6294	0.439832	98.577	0.698333	95.5189	0.112308
Mus musculus ribosomal protein L24 (Rpl24), mRNA.	0610008L05Rik; Bst	96.8291	0.378056	94.2345	0.291276	95.5229	0.541174
		92.8771	0.395985	91.7653	0.231338	95.5237	0.516974
Mus musculus testis expressed gene 2 (Tex2), mRNA.	4930568E07Rik; Taz4; Def-5; AI553404	103.611	0.424244	101.148	0.703034	95.5323	0.123216
Mus musculus phosphatidylinositol 3 kinase, regulatory subunit, polypeptide 3 (p55) (Pik3r3), mRNA.	p55pik; AA414954	105.424	0.0759239	100.478	0.968576	95.5364	0.277109
Mus musculus rhomboid, veinlet-like 2 (Drosophila) (Rhbdl2), mRNA.	9130416B15	124.225	0.446005	106.419	0.435614	95.5368	0.946931
Mus musculus mitochondrial ribosomal protein L4 (Mrpl4), nuclear gene encoding mitochondrial protein, mRNA.	1110017G11Rik	94.0223	0.237931	95.023	0.437673	95.5375	0.452412
Mus musculus zinc finger protein 68 (Zfp68), transcript variant 2, mRNA.	KRAZ2; mszf49; mszf22	102.299	0.611381	97.5721	0.553008	95.545	0.232511
Mus musculus S100 calcium binding protein A1 (S100a1), mRNA.	S100; AI266795; S100a	103.039	0.296458	103.557	0.0988305	95.5599	0.313044
Mus musculus zinc finger E-box binding homeobox 2 (Zeb2), transcript variant 2, mRNA.	D130016B08Rik; Zfxh1b; SIP1; Zfhx1b; mKIAA0569; 9130203F04Rik; Zfx1b	99.0209	0.867462	96.6158	0.690315	95.5612	0.104984
Mus musculus RIKEN cDNA 2310003L22 gene (2310003L22Rik), mRNA.		98.8341	0.742781	101.147	0.977794	95.5705	0.41527
Mus musculus cytosolic ovarian carcinoma antigen 1 (Cova1), mRNA.	AI314192; tNOX; MGC32453; APK1	107.067	0.077262	100.236	0.981379	95.5732	0.0456922
Mus musculus fibroblast growth factor 13 (Fgf13), mRNA. XM_919159	Fhf2	101.26	0.807229	102.281	0.85228	95.5792	0.399357
Mus musculus staphylococcal nuclease and tudor domain containing 1 (Snd1), mRNA.	AL033314	98.2005	0.706922	93.1601	0.0401716	95.5906	0.367379
Mus musculus enhancer of mRNA decapping 4 (Edc4), mRNA.	BC022641	115.526	0.0536777	103.447	0.234104	95.5965	0.391871
Mus musculus pyridine nucleotide-disulphide oxidoreductase domain 1 (Pyroxd1), mRNA.		101.22	0.914698	98.6114	0.667895	95.6035	0.545156
Mus musculus tissue inhibitor of metalloproteinase 4 (Timp4), mRNA.	TIMP-4	97.9023	0.630195	98.8592	0.672434	95.6057	0.445078
PREDICTED: Mus musculus similar to SH2/SH3 adaptor protein (LOC100044475), mRNA.		98.8474	0.73299	97.5191	0.663963	95.6137	0.356452
Mus musculus proteasome (prosome, macropain) subunit, beta type 7 (Psmb7), mRNA.	MC14; AU020723	99.8502	0.998255	99.5772	0.913468	95.615	0.0913471
Mus musculus ubiquitin-conjugating enzyme E2N (Ube2n), mRNA.	BB101821; AL022654; 1500026J17Rik; UBC13	102.02	0.0621633	96.435	0.0395572	95.617	0.533977
Mus musculus xenotropic and polytropic retrovirus receptor 1 (Xpr1), mRNA.	Rmc-1; Syg1; Sxv; XR; Rmc1	102.346	0.606774	100.813	0.872239	95.6192	0.216384
Mus musculus NADH dehydrogenase (ubiquinone) Fe-S protein 3 (Ndufs3), mRNA.	0610010M09Rik	91.8837	0.0235676	94.2347	0.0461273	95.6213	0.253659
		107.129	0.495661	101.714	0.994539	95.6216	0.27333
Mus musculus proteasome (prosome, macropain) 26S subunit, non-ATPase, 7 (Psmd7), mRNA.	Mov34; AW107203; Mov-34	97.8984	0.122768	100.34	0.938121	95.6234	0.0776557
Mus musculus amine oxidase (flavin containing) domain 2 (Aof2), mRNA.	mKIAA0601; 1810043O07Rik; LSD1; D4Ertd478e; AA408884	100.13	0.929902	95.8866	0.426446	95.6237	0.319437
Mus musculus RIKEN cDNA 2900010M23 gene (2900010M23Rik), mRNA.		98.5285	0.786222	97.2816	0.528973	95.6239	0.375194
Mus musculus DNA methyltransferase 1-associated protein 1 (Dmap1), mRNA.	DNMTAP1; mKIAA1425; DNMAP1; 1500016M21Rik; Dmtap1	109.559	0.231975	100.294	0.868566	95.6283	0.315421
Mus musculus arginyltransferase 1 (Ate1), transcript variant 1, mRNA.	AI225793; AW547406	102.539	0.706311	102.376	0.508599	95.6287	0.289042
Mus musculus RIKEN cDNA 3830406C13 gene (3830406C13Rik), transcript variant 2, mRNA.	MGC36213; AV167947	103.232	0.621265	103.155	0.192787	95.6387	0.352027
Mus musculus leucine rich repeat containing 28 (Lrrc28), mRNA.	2310058O11Rik; 1300004K21Rik; 2210012C09Rik	104.256	0.27837	100.371	0.931958	95.6409	0.423613
Mus musculus insulin degrading enzyme (Ide), mRNA.	1300012G03Rik; AA675336; AI507533; 4833415K22Rik	101.2	0.975754	95.8852	0.450845	95.6421	0.638507
Mus musculus cDNA sequence BC025546 (BC025546), mRNA.	MGC38131; AU022703; C730036L12Rik	100.813	0.963208	100.562	0.918216	95.6427	0.423745
Mus musculus fibroblast growth factor receptor substrate 2 (Frs2), mRNA.	C330018A15Rik; 4732458E18; Frs2alpha; SNT1	104.485	0.116906	98.1436	0.621197	95.6446	0.24711
Mus musculus NADH dehydrogenase (ubiquinone) 1 beta subcomplex, 10 (Ndufb10), mRNA.	PDSW; 0610011B04Rik; 22kDa	88.3583	0.134033	88.9474	0.00997448	95.6536	0.339696
Mus musculus PFTAIRE protein kinase 1 (Pftk1), mRNA.	mKIAA0834	105.125	0.612582	95.0607	0.537993	95.6557	0.575509
Mus musculus reticulon 4 receptor-like 1 (Rtn4rl1), mRNA.	Ngrl2; Ngrh2; Ngr3	99.8694	0.932595	95.5768	0.610833	95.6664	0.654377
Mus musculus granule cell antiserum positive 14 (Gcap14), transcript variant 1, mRNA.	2900054P12Rik; AW108503; AI035535; 1700012P13Rik	104.671	0.0864163	102.714	0.562407	95.6698	0.0695632
Mus musculus family with sequence similarity 84, member A (Fam84a), mRNA.	Nse1; 2310003N02Rik; 4731402F03Rik	99.1299	0.78199	99.3196	0.898263	95.6793	0.333886
Mus musculus threonyl-tRNA synthetase-like 2 (Tarsl2), mRNA.	MGC31414; A530046H20Rik	99.5209	0.827332	91.7016	0.149197	95.6815	0.380266
Mus musculus ribosomal protein S26 (Rps26), mRNA.		100.467	0.914589	104.787	0.600762	95.6851	0.399447
Mus musculus signal peptidase complex subunit 3 homolog (S. cerevisiae) (Spcs3), mRNA.	1810011E08Rik	106.861	0.213565	106.563	0.184268	95.6891	0.435223
Mus musculus zinc finger, FYVE domain containing 20 (Zfyve20), mRNA.	5330426D11Rik	102.399	0.611669	96.8601	0.324603	95.6962	0.435804
Mus musculus claudin 11 (Cldn11), mRNA.	Otm; Claudin-11; Claudin11; Osp	102.638	0.191398	108.504	0.0892373	95.6982	0.167119
Mus musculus transmembrane protein 90a (Tmem90a), mRNA.	Gm261	98.142	0.624178	94.8955	0.532186	95.6993	0.0377022
Mus musculus ring finger and WD repeat domain 2 (Rfwd2), mRNA.	C80879; Cop1; AI316802	88.8109	0.0115914	95.6631	0.385557	95.6995	0.134659
Mus musculus disabled homolog 2 (Drosophila) interacting protein (Dab2ip), mRNA.	2310011D08Rik; AI480459; mKIAA1743; KIAA1743; MGC144147	101.514	0.988969	97.9654	0.750262	95.7047	0.231521
		94.9511	0.122117	98.7258	0.7962	95.706	0.523297
Mus musculus INO80 complex subunit C (Ino80c), mRNA.		102.619	0.665951	100.982	0.754134	95.707	0.0933453
Mus musculus ubiquinol-cytochrome c reductase hinge protein (Uqcrh), mRNA.	2210416J04Rik; 2310021J10Rik; 2610041P16Rik	97.1387	0.252358	100.679	0.992817	95.71	0.407397
Mus musculus ELAV (embryonic lethal, abnormal vision, Drosophila)-like 3 (Hu antigen C) (Elavl3), mRNA.	PLE21; mHuC; Huc	103.755	0.511434	107.506	0.180768	95.7147	0.614317
Mus musculus creatine kinase, brain (Ckb), mRNA.	B-CK; Ck-3	101.871	0.734721	99.0659	0.676749	95.7183	0.109648
Mus musculus gene rich cluster, C10 gene (Grcc10), mRNA.	C10; 2310033H05Rik	99.7222	0.800026	102.793	0.825997	95.7234	0.383865
Mus musculus ryanodine receptor 3 (Ryr3), mRNA.	AI851294; C230090H21	122.102	0.410271	115.87	0.0958371	95.7257	0.678295
Mus musculus general transcription factor III A (Gtf3a), mRNA.	5330403M05Rik; 2610111I01Rik; 2010015D03Rik	105.696	0.0570276	95.6444	0.0246228	95.7281	0.459859
Mus musculus RAB2A, member RAS oncogene family (Rab2a), mRNA.	9330148M11Rik; C80220	95.4612	0.0721828	93.9677	0.154124	95.7403	0.352847
Mus musculus solute carrier family 39 (zinc transporter), member 12 (Slc39a12), mRNA.	Gm731; AW046938; MGC102235	95.6382	0.498195	94.9453	0.295805	95.7418	0.513587
Mus musculus unc-5 homolog C (C. elegans) (Unc5c), mRNA.	B130051O18Rik; Unc5h3; 6030473H24; rcm; AI047720	103.179	0.254466	100.219	0.972257	95.7466	0.353415
Mus musculus transmembrane protein 184b (Tmem184b), mRNA.	4732495E13Rik; 2610507A11	104.595	0.546961	110.839	0.195221	95.753	0.519803
Mus musculus mevalonate (diphospho) decarboxylase (Mvd), mRNA.	C78718	109.526	0.0871754	104.445	0.401183	95.7564	0.275887
Mus musculus acyl-CoA thioesterase 1 (Acot1), mRNA.	CTE-I; ACH2; Cte1; D12Ucla1; CTE-1	100.974	0.294072	102.36	0.555479	95.758	0.297547
Mus musculus 3'-phosphoadenosine 5'-phosphosulfate synthase 1 (Papss1), mRNA.	SK1; AI325286; Asapk	101.79	0.633875	98.1073	0.658062	95.7629	0.465123
Mus musculus anterior pharynx defective 1b homolog (C. elegans) (Aph1b), mRNA.	Aph1c; 2310057K14Rik	105.019	0.441004	105.097	0.233768	95.7673	0.182292
Mus musculus transient receptor potential cation channel, subfamily C, member 3 (Trpc3), mRNA.	MGC124333; Trp3; Trrp3	103.68	0.840383	103.802	0.711277	95.7733	0.584729
Mus musculus RIKEN cDNA 4933434E20 gene (4933434E20Rik), transcript variant 1, mRNA.	AI462154; 5730552F22Rik; NICE-3; NS5ATP4	102.23	0.488791	97.1849	0.207979	95.7754	0.310941
Mus musculus glyceraldehyde-3-phosphate dehydrogenase (Gapdh), mRNA.	MGC103190; MGC102544; MGC103191; MGC102546; Gapd	95.2831	0.0816322	98.0911	0.25279	95.7779	0.0702801
Mus musculus glucosidase, alpha; neutral C (Ganc), mRNA.	9330160A12; mFLJ00088; FLJ00088; 5830445O15Rik	103.643	0.703411	97.7643	0.646252	95.7818	0.593515
Mus musculus sema domain, immunoglobulin domain (Ig), and GPI membrane anchor, (semaphorin) 7A (Sema7a), mRNA.	M-Sema-L; 2900057C09Rik; H-Sema-L; CDw108; Semal	103.635	0.381652	100.565	0.97161	95.7845	0.213154
Mus musculus retinoblastoma binding protein 6 (Rbbp6), transcript variant 2, mRNA.	AI316869; MGC32263; C77662; C030034J04Rik; P2P-R; PACT; BB233631; 4933422O15Rik	109.389	0.349783	99.1734	0.775418	95.7855	0.478278
Mus musculus selenoprotein W, muscle 1 (Sepw1), mRNA.	selW	101.029	0.890048	101.814	0.890193	95.7891	0.432415
Mus musculus RER1 retention in endoplasmic reticulum 1 homolog (S. cerevisiae) (Rer1), mRNA.	AU043380; 5830454N22Rik; 1110060F11Rik	101.812	0.754859	99.2033	0.765598	95.7902	0.433498
Mus musculus glutaminyl-tRNA synthetase (Qars), mRNA.	C80286; 1110018N24Rik; GLNRS; MGC105238; 1200016L19Rik	104.528	0.476237	98.0876	0.165068	95.7976	0.402129
Mus musculus cytochrome c oxidase, subunit VIb polypeptide 1 (Cox6b1), mRNA.	2010000G05Rik; Cox6b	95.0023	0.0606276	95.2217	0.0931037	95.8	0.228962
PREDICTED: Mus musculus similar to CMP-sialic acid transporter (LOC100046775), mRNA.		107.404	0.179896	101.91	0.725609	95.8117	0.403419
		105.59	0.38315	102.953	0.651309	95.8149	0.316289
Mus musculus catenin (cadherin associated protein), delta 2 (Ctnnd2), mRNA.	Catnd2; neurojugin; Nprap	101.475	0.9821	92.6891	0.0068315	95.815	0.0644796
Mus musculus mitochondrial ribosomal protein L11 (Mrpl11), nuclear gene encoding mitochondrial protein, mRNA.	2410001P07Rik	100.657	0.763161	99.4887	0.8713	95.8262	0.650901
Mus musculus sirtuin 3 (silent mating type information regulation 2, homolog) 3 (S. cerevisiae) (Sirt3), mRNA.	Sir2l3; AI848213; 2310003L23Rik	99.7495	0.922702	101	0.690205	95.8542	0.155178
Mus musculus collapsin response mediator protein 1 (Crmp1), transcript variant 2, mRNA.	DRP-1; Dpysl1; Ulip3	103.345	0.286943	97.5129	0.664826	95.8544	0.357112
		91.9523	0.112678	95.6304	0.641927	95.8598	0.632962
Mus musculus transmembrane protein 106C (Tmem106c), mRNA.	MGC54819; D15Ertd405e; AI046681; BC046621	108.79	0.0502292	105.876	0.535256	95.8697	0.438988
Mus musculus predicted gene, EG433182 (EG433182), mRNA.		97.0009	0.626512	93.1427	0.369092	95.8705	0.509349
Mus musculus solute carrier family 10 (sodium/bile acid cotransporter family), member 4 (Slc10a4), mRNA.	E130304D01	100.623	0.971385	102.169	0.891952	95.8744	0.298816
		102.749	0.552481	109.448	0.158172	95.8786	0.484645
Mus musculus G protein-coupled receptor 137 (Gpr137), mRNA.	AI428855	104.066	0.533665	103.145	0.484814	95.8806	0.260691
Mus musculus G1 to S phase transition 2 (Gspt2), mRNA.	MGC143749; MGC143748	100.854	0.870664	95.2628	0.329467	95.891	0.365815
Mus musculus UDP-N-acetylglucosamine pyrophosphorylase 1 (Uap1), mRNA.	AGX1; AGX-2; AgX; AA437972; AGX-1; SPAG2; ESTM38; AA420407	100.51	0.886078	98.0719	0.722876	95.9	0.480994
Mus musculus immunoglobulin superfamily, member 11 (Igsf11), mRNA.	Igsf13; BT-IgSF; 1700025L02Rik	99.5432	0.862342	102.909	0.702397	95.9014	0.0581413
Mus musculus ATP synthase, H+ transporting, mitochondrial F0 complex, subunit s (Atp5s), nuclear gene encoding mitochondrial protein, mRNA.	facyor B; ATPW; 1110015E18Rik	111.262	0.00370511	106.04	0.260358	95.9064	0.00857889
Mus musculus RAB10, member RAS oncogene family (Rab10), mRNA.	AW107754	98.5673	0.826696	89.246	0.147011	95.9092	0.49191
Mus musculus OTU domain containing 5 (Otud5), mRNA.	AA407879; Sfc7; AI553596; DXImx46e; FLJ12550	102.751	0.736068	105.579	0.138662	95.915	0.443645
Mus musculus polycomb group ring finger 5 (Pcgf5), mRNA.	5830406C17Rik; AI324127; 9530023M17Rik; 0610009F02Rik; 1110054A01Rik; 5830443C21Rik	108.566	0.187091	109.212	0.0800232	95.915	0.387737
Mus musculus signal transducer and activator of transcription interacting protein 1 (Statip1), mRNA.	Elp2; StIP1; AU023723	97.275	0.301943	95.2936	0.264641	95.9156	0.491596
PREDICTED: Mus musculus similar to EF-hand Ca2+ binding protein p22 (LOC100048622), mRNA.		100.904	0.766329	102.725	0.343697	95.9182	0.559451
Mus musculus a disintegrin and metallopeptidase domain 23 (Adam23), mRNA.	MDC3; AW046396	103.62	0.656224	103.66	0.425576	95.9381	0.323458
PREDICTED: Mus musculus hypothetical protein LOC100041725 (LOC100041725), mRNA.		107.811	0.203068	103.342	0.692369	95.9435	0.0795627
Mus musculus WSC domain containing 1 (Wscd1), mRNA.	mKIAA0523; MGC55022; KIAA0523; RP23-223C15.3	105.863	0.199917	91.6891	0.0819163	95.946	0.525433
		97.8632	0.578682	97.0681	0.575514	95.9526	0.380747
Mus musculus TSPY-like 3 (Tspyl3), mRNA.	MGC58351; Gm36; AW212607	104.786	0.461518	99.7927	0.856268	95.9569	0.164303
Mus musculus RRN3 RNA polymerase I transcription factor homolog (yeast) (Rrn3), mRNA.	AL023001; R75565; E130302O19Rik; Tif1a	95.5107	0.177432	96.2423	0.399895	95.9586	0.423274
Mus musculus dystrophin related protein 2 (Drp2), mRNA.	AW495265; MGC159050; MGC159048	108.1	0.369119	99.9117	0.938543	95.9588	0.494508
Mus musculus RIKEN cDNA 4833439L19 gene (4833439L19Rik), mRNA.	C81457; 4930558H15Rik	104.245	0.380009	101.137	0.716599	95.9665	0.508549
Mus musculus RUN domain containing 3B (Rundc3b), mRNA.	MGC68340	97.8956	0.727191	91.834	0.031821	95.97	0.253365
Mus musculus DEAH (Asp-Glu-Ala-His) box polypeptide 15 (Dhx15), transcript variant 2, mRNA.	Ddx15; MGC117685; mDEAH9; HRH2; DBP1	100.497	0.971176	100.412	0.987221	95.9732	0.00500245
Mus musculus stromal cell derived factor 4 (Sdf4), mRNA.	Cab45	98.864	0.782795	98.5229	0.494496	95.9788	0.349055
Mus musculus proprotein convertase subtilisin/kexin type 1 inhibitor (Pcsk1n), mRNA.	MGC19107; proSAAS; SAAS; Pan3; AI848336	99.168	0.753568	103.794	0.555922	95.9815	0.430543
Mus musculus syntrophin, acidic 1 (Snta1), mRNA.	Snt1; AW228934	104.381	0.430432	102.873	0.404395	95.9818	0.416733
Mus musculus THUMP domain containing 1 (Thumpd1), mRNA.	MGC7161; 6330575P11Rik	97.3079	0.438766	91.761	0.177161	95.9898	0.484494
Mus musculus peptidase (mitochondrial processing) beta (Pmpcb), nuclear gene encoding mitochondrial protein, mRNA.	MPP11; 3110004O18Rik; MPPP52; MPPB	98.9868	0.77496	101.078	0.942448	95.9953	0.429589
Mus musculus gephyrin (Gphn), mRNA.	GPHRYN; GPH; geph; C230040D23; AI662856; BC027112; 5730552E08Rik; MGC150066; MGC38765	98.7703	0.648792	98.3179	0.508053	95.9977	0.0289482
Mus musculus ATP synthase, H+ transporting, mitochondrial F0 complex, subunit b, isoform 1 (Atp5f1), mRNA.	C76477	100.591	0.92461	101.429	0.793082	95.9986	0.47221
Mus musculus unconventional SNARE in the ER 1 homolog (S. cerevisiae) (Use1), transcript variant 2, mRNA.	mED2; Q-SNARE; Ed2; AV002165; 5730403H22Rik; D12	102.059	0.606838	99.3176	0.866052	96.0012	0.573796
Mus musculus zinc finger, DHHC domain containing 4 (Zdhhc4), mRNA.	1810021D01Rik; 2900029I10Rik	108.842	0.0492889	102.459	0.824795	96.0155	0.509196
Mus musculus fibronectin type III domain containing 3B (Fndc3b), mRNA.	Fad104; 1600019O04Rik; mKIAA4164; KIAA4164; AW550168	95.3678	0.463827	95.2127	0.265063	96.0165	0.668149
PREDICTED: Mus musculus similar to heat shock protein 8 (LOC666904), mRNA.		100.013	0.969507	103.927	0.0419987	96.0183	0.340928
Mus musculus COMM domain containing 3 (Commd3), mRNA.	D2Ertd542e; Bup; AW550818	97.1018	0.412871	93.1917	0.0807717	96.0246	0.269811
Mus musculus DnaJ (Hsp40) homolog, subfamily A, member 2 (Dnaja2), mRNA.	DNAJ; Dnaj3; 1500017M13Rik; DNJ3; HIRIP4; 2010206B19Rik; PRO3015; mDj3	95.8447	0.555678	93.919	0.131105	96.0268	0.245598
Mus musculus ribosomal protein S3a (Rps3a), mRNA.	MGC117914; MGC102469	93.7131	0.252453	101.774	0.848881	96.0358	0.293604
Mus musculus cell adhesion molecule 3 (Cadm3), mRNA.	SynCAM3; Necl1; Igsf4b; Necl-1; Tsll1; BIgR	95.9568	0.547425	94.4458	0.0188138	96.0363	0.541255
PREDICTED: Mus musculus similar to neuroligin 3 (LOC100045228), mRNA.		100.666	0.886578	98.796	0.66481	96.0439	0.498747
Mus musculus salvador homolog 1 (Drosophila) (Sav1), mRNA.	Wwp3; Sav; 1700040G09Rik; Wwp4; WW45	114.381	0.00580165	98.1307	0.688401	96.0453	0.293352
Mus musculus Ssu72 RNA polymerase II CTD phosphatase homolog (yeast) (Ssu72), mRNA.	1500011L16Rik; 2610101M12Rik; 1190002E22Rik	102.305	0.811697	97.9726	0.315931	96.0563	0.51406
Mus musculus 2',3'-cyclic nucleotide 3' phosphodiesterase (Cnp), mRNA.	CNPase; Cnp; Cnp1; Cnp-1	103.667	0.585863	101.054	0.972725	96.0594	0.152658
Mus musculus ornithine aminotransferase (Oat), mRNA.	AI194874	98.9065	0.810866	105.485	0.612193	96.0639	0.416546
Mus musculus ADP-ribosylation factor-like 2 (Arl2), mRNA.	AW553335; 2610009M23Rik; AI115441	89.019	0.0156638	97.0938	0.130834	96.0656	0.291166
Mus musculus adaptor protein complex AP-2, mu1 (Ap2m1), mRNA.	MGC102136	92.4634	0.0108631	97.5929	0.675892	96.0698	0.517351
Mus musculus histidine triad nucleotide binding protein 2 (Hint2), mRNA.	1190005L05Rik	99.6605	0.831106	95.2243	0.166326	96.0732	0.523977
Mus musculus RIKEN cDNA 1110003E01 gene (1110003E01Rik), mRNA.	MGC7185; 1700127H04Rik; 5430439C17Rik	105.675	0.108463	103.101	0.527689	96.0807	0.250656
Mus musculus retinoblastoma binding protein 9 (Rbbp9), mRNA.	Bog	99.6709	0.855468	101.714	0.856861	96.0822	0.42565
Mus musculus SAC1 (suppressor of actin mutations 1, homolog)-like (S. cerevisiae) (Sacm1l), mRNA.	mKIAA0851; Sac1p; SAC1	95.8032	0.393309	98.5356	0.580287	96.0891	0.471842
Mus musculus profilin 1 (Pfn1), mRNA.	Pfn	97.7079	0.550397	95.2092	0.311065	96.0893	0.540774
Mus musculus protein phosphatase 1, regulatory (inhibitor) subunit 11 (Ppp1r11), mRNA.	AV117883; 1500041B02Rik; Tctex-5; HCGV; HCG-V; Tctex5; Tcte5	97.954	0.510703	99.8194	0.832999	96.0921	0.336676
Mus musculus F-box and WD-40 domain protein 7 (Fbxw7), mRNA.	AGO; Fbw7; SEL-10; Fbx30; Fbwd6; Cdc4; Fbxw6; Fbxo30; 1110001A17Rik	93.0483	0.0357403	92.5251	0.185117	96.0947	0.596632
Mus musculus protocadherin 10 (Pcdh10), transcript variant 1, mRNA.	mKIAA1400; 6430521D13Rik; 6430703F07Rik	103.631	0.0251193	96.3313	0.247474	96.0963	0.386877
Mus musculus vascular endothelial zinc finger 1 (Vezf1), mRNA.	AI848691; AW046909; db1	98.5942	0.450479	99.5473	0.871515	96.0998	0.14064
Mus musculus SAR1 gene homolog B (S. cerevisiae) (Sar1b), mRNA.	Sara1b; CMRD; RP23-79E13.9; 2900019I22Rik; 2310075M17Rik; Sara2	98.9979	0.751866	92.211	0.0953493	96.1005	0.510959
Mus musculus acetyl-Coenzyme A acetyltransferase 2 (Acat2), mRNA.	AW742799; Tcp1-rs1; Tcp-1x	103.93	0.685261	107.708	0.10142	96.1058	0.463954
Mus musculus death effector domain-containing (Dedd), mRNA.	KE05; CASP8IP1; Dedpro1; FLDED1; DEFT	100.597	0.814251	92.4058	0.0481221	96.111	0.395568
Mus musculus family with sequence similarity 102, member A (Fam102a), mRNA.	AI426465; MGC38572; Eeig1	106.341	0.337426	99.5545	0.826804	96.1181	0.555772
Mus musculus Fas-associated factor 1 (Faf1), mRNA.	AA408698; Fam; Dffrx	98.6581	0.701619	94.3784	0.109386	96.1267	0.269253
Mus musculus kinesin light chain 1 (Klc1), transcript variant a, mRNA. XM_923750 XM_923752 XM_923756 XM_923759 XM_923763 XM_923766	Kns2; AI874768	96.3056	0.201402	97.5934	0.653994	96.1282	0.108044
Mus musculus spastin (Spast), mRNA.	mKIAA1083; Spg4	101.58	0.867892	101.761	0.816261	96.1315	0.279543
Mus musculus ADP-ribosylation factor-like 2 binding protein (Arl2bp), transcript variant 1, mRNA.	6330544B05Rik; Bart1; 1700027H16Rik; 1700010P10Rik; AI482273; AI849834	107.486	0.23696	99.2301	0.730372	96.1336	0.66644
Mus musculus RIKEN cDNA 9030624J02 gene (9030624J02Rik), mRNA.	2610029J22Rik	99.286	0.793496	89.2811	0.13266	96.1364	0.280452
Mus musculus angel homolog 2 (Drosophila) (Angel2), mRNA.	D1Ertd396e; D1Ertd654e; 2610307I21Rik; 5730410O10Rik; AI845692	103.519	0.275647	97.3907	0.614942	96.1378	0.473995
Mus musculus prion protein (Prnp), mRNA.	CD230; AI325101; Prn-i; PrP<C>; PrPSc; Prn-p; Sinc; PrPC; PrP; AA960666	99.8489	0.997984	95.7748	0.408562	96.1429	0.385758
Mus musculus zinc finger, X-linked, duplicated A (Zxda), non-coding RNA.	AW413531; 4933406P09Rik	121.122	0.864063	102.573	0.400095	96.1444	0.838399
Mus musculus transcription elongation factor A (SII)-like 5 (Tceal5), mRNA.	6430401A05Rik	94.5606	0.165518	95.5542	0.254548	96.1452	0.402441
Mus musculus mitochondrial translation optimization 1 homolog (S. cerevisiae) (Mto1), mRNA.	2310039H01Rik; 5730419A02Rik	105.296	0.121691	100.052	0.952621	96.1506	0.129407
Mus musculus ATPase, H+ transporting, lysosomal V1 subunit H (Atp6v1h), mRNA.	AU022349; SFDbeta; CGI-11; VMA13; SFDalpha; 0710001F19Rik; SFD; MGC11985	95.5516	0.40153	93.0499	0.241252	96.154	0.511936
Mus musculus tectonic family member 3 (Tctn3), mRNA.	Tect3; AI197391	108.866	0.195514	96.5644	0.319833	96.1548	0.5258
		104.439	0.554921	99.9527	0.878543	96.1549	0.502591
Mus musculus protein kinase C, beta (Prkcb), mRNA.	A130082F03Rik; PKC-Beta; Pkcb; Prkcb; Prkcb2	95.9916	0.194636	97.7016	0.565635	96.1582	0.397106
Mus musculus density-regulated protein (Denr), mRNA.	1500003K04Rik	103.384	0.535856	98.6326	0.726053	96.1607	0.467358
Mus musculus cold inducible RNA binding protein (Cirbp), mRNA.	R74941; Cirp	99.5337	0.816867	96.976	0.313473	96.162	0.532818
Mus musculus degenerative spermatocyte homolog 1 (Drosophila) (Degs1), mRNA.	Mdes; Des1; Degs; AA536663	99.7133	0.863481	104.457	0.153412	96.1716	0.69241
Mus musculus dual specificity phosphatase 8 (Dusp8), mRNA.	Nttp1	102.022	0.839662	97.4751	0.437794	96.1784	0.434865
		98.4683	0.780983	101.779	0.530455	96.189	0.660568
Mus musculus NHL repeat containing 1 (Nhlrc1), mRNA.	AI505271; B230309E09Rik	92.2948	0.0889223	88.7364	0.144925	96.1903	0.28608
Mus musculus RIKEN cDNA 1810063B05 gene (1810063B05Rik), mRNA.	AI447995	102.431	0.981679	105.926	0.675319	96.1952	0.581422
Mus musculus sulfotransferase family 4A, member 1 (Sult4a1), mRNA.	2400007A17Rik; Sultx3; AI853543; BR-STL-1	95.6556	0.448193	97.332	0.683351	96.2058	0.316167
Mus musculus IMP2 inner mitochondrial membrane peptidase-like (S. cerevisiae) (Immp2l), nuclear gene encoding mitochondrial protein, mRNA.	AI853880; IMP2	96.9378	0.295542	97.4567	0.486767	96.2118	0.59581
Mus musculus protein phosphatase 3, catalytic subunit, gamma isoform (Ppp3cc), mRNA.	Calnc	103.701	0.552426	96.2712	0.429963	96.2171	0.452078
Mus musculus protein tyrosine phosphatase, receptor type, E (Ptpre), mRNA.	PTPe; PTPepsilon	99.3848	0.620241	97.6028	0.649267	96.2233	0.473423
Mus musculus Rab acceptor 1 (prenylated) (Rabac1), mRNA.	PRA1; prenylin; Gbpap1; 2310040I06Rik	97.0093	0.279621	95.7557	0.128723	96.2249	0.582263
Mus musculus olfactomedin 1 (Olfm1), transcript variant 1, mRNA. XM_923993 XM_923996 XM_924001	Pancortin3; Noe1; AW742568; Pancortin; AMY; OlfA	94.9666	0.428497	93.0336	0.543546	96.2312	0.514787
		95.2324	0.339753	99.0976	0.783696	96.2322	0.454366
Mus musculus TSR2, 20S rRNA accumulation, homolog (S. cerevisiae) (Tsr2), mRNA.	2310007F12Rik	104.441	0.278052	104.717	0.439387	96.2394	0.0975187
Mus musculus ATP-binding cassette, sub-family F (GCN20), member 2 (Abcf2), nuclear gene encoding mitochondrial protein, mRNA.	E430001O06; 0710005O05Rik; Drr3	94.6249	0.131267	97.0055	0.245914	96.2442	0.343061
Mus musculus necdin (Ndn), mRNA.	Peg6; AI528698	98.6907	0.377613	100.669	0.882498	96.2552	0.274904
Mus musculus voltage-dependent anion channel 3 (Vdac3), mRNA.	MGC102096	95.7162	0.443874	99.5521	0.763367	96.2609	0.577144
PREDICTED: Mus musculus similar to Hmgcs1 protein, transcript variant 1 (LOC100040592), mRNA.		96.0249	0.339392	98.8776	0.781589	96.2631	0.591062
Mus musculus neurogranin (Nrgn), mRNA.	AI838505; Pss1; R75334; NG/RC3; NG; 0710001B06Rik; RC3	91.3842	0.174992	98.5332	0.769507	96.2751	0.178843
Mus musculus snurportin 1 (Snupn), mRNA.	Rnut1; 0610031A09Rik; Snupn1	95.8651	0.285147	95.3325	0.0305326	96.2772	0.390903
Mus musculus tubulin-specific chaperone d (Tbcd), mRNA.	mKIAA0988; 2310057L06Rik; A030005L14Rik	107.599	0.116546	99.4031	0.891287	96.2798	0.443003
		98.1339	0.548295	95.0262	0.36633	96.2821	0.496318
Mus musculus adenylosuccinate synthetase like 1 (Adssl1), mRNA.	Adss1; AI528595; Adss	95.2572	0.032143	92.9635	0.107218	96.2842	0.413642
Mus musculus CDC like kinase 4 (Clk4), mRNA.	AI987988; C85119	113.968	0.407448	105.363	0.172494	96.2899	0.80591
Mus musculus PRP38 pre-mRNA processing factor 38 (yeast) domain containing A (Prpf38a), mRNA.	2410002M20Rik	99.4713	0.866163	100.328	0.949128	96.2904	0.341111
Mus musculus sperm associated antigen 9 (Spag9), transcript variant 4, mRNA.	Jip4; syd1; JSAP2; 3110018C07Rik; JLP; 4831406C20Rik; 4733401I23Rik; AW552012; Mapk8ip4; JSAP2a	104.765	0.406013	107.957	0.104276	96.2985	0.580409
Mus musculus transmembrane protein 66 (Tmem66), mRNA.	1810045K07Rik	97.9315	0.0441966	99.1715	0.798099	96.3042	0.581497
Mus musculus RIKEN cDNA 0610009B22 gene (0610009B22Rik), mRNA.	RP23-79E13.7	112.655	0.34263	106.772	0.788183	96.3099	0.356188
Mus musculus Rho family GTPase 2 (Rnd2), mRNA.	Rohn; Arhn	103.644	0.447687	109.12	0.385235	96.3258	0.509863
Mus musculus phosphatidylinositol 3 kinase, regulatory subunit, polypeptide 4, p150 (Pik3r4), mRNA.	C85833; D9Ertd418e; C730038E05Rik; 2210010O15Rik	99.2996	0.724831	95.5887	0.197588	96.3313	0.475181
Mus musculus emopamil binding protein-like (Ebpl), mRNA.	EBRP; 5730442K12Rik	104.235	0.21708	98.3597	0.530873	96.3366	0.277303
Mus musculus FCH domain only 2 (Fcho2), mRNA.	5832424M12Rik; AA387320	104.01	0.795322	101.571	0.876473	96.3396	0.603788
Mus musculus NHL repeat containing 2 (Nhlrc2), mRNA.	AV002846; 1200003G01Rik	105.482	0.359189	101.313	0.884255	96.3401	0.518589
Mus musculus RIKEN cDNA 9130011J15 gene (9130011J15Rik), mRNA. XM_919242		99.2141	0.808865	98.8365	0.779581	96.3424	0.562173
Mus musculus phosphoglucomutase 2 (Pgm2), mRNA.	Pgm1; Pgm-2; 2610020G18Rik; AI098105; AA407108	96.9806	0.467765	94.6726	0.201613	96.3459	0.489962
Mus musculus monoamine oxidase B (Maob), nuclear gene encoding mitochondrial protein, mRNA.	6330414K01Rik	105.308	0.539546	96.9721	0.526701	96.3542	0.149654
Mus musculus proteasome (prosome, macropain) subunit, beta type 6 (Psmb6), mRNA.	Lmp19; Mpnd	95.2531	0.227894	94.106	0.166989	96.3567	0.450936
Mus musculus zinc finger protein 148 (Zfp148), mRNA.	ZBP-89; BFCOL1; BERF-1; AI480666; 2210405J08Rik; AW045217	105.089	0.483227	94.2331	0.300356	96.358	0.395788
Mus musculus slit homolog 2 (Drosophila) (Slit2), mRNA.	mKIAA4141; E030015M03Rik; Slil3; E130320P19Rik; Drad-1; KIAA4141	104.345	0.405958	94.5337	0.399817	96.3586	0.293064
Mus musculus WW, C2 and coiled-coil domain containing 2 (Wwc2), mRNA.	D8Ertd594e; C85457; AU022508; 5330431C14Rik	107.155	0.212939	96.9642	0.549385	96.365	0.287346
Mus musculus EMG1 nucleolar protein homolog (S. cerevisiae) (Emg1), mRNA.	C2f; Grcc2f	97.0207	0.600495	99.704	0.941199	96.3668	0.442055
Mus musculus ADP-ribosylation factor-like 5A (Arl5a), mRNA.	T25534; AW610751; 2410015N24Rik; Arl5; 2810410P22Rik; AA408731	100.753	0.96815	96.3904	0.556173	96.3726	0.362346
Mus musculus microtubule-associated protein, RP/EB family, member 1 (Mapre1), mRNA.	AI504412; AI462499; AW260097; D2Ertd459e; BIM1p; 5530600P05Rik; Eb1	98.6918	0.667533	101.227	0.561788	96.3751	0.466814
Mus musculus histone cluster 1, H2ad (Hist1h2ad), mRNA.		97.3944	0.637165	110.814	0.402971	96.3792	0.616149
Mus musculus CDC42 effector protein (Rho GTPase binding) 4 (Cdc42ep4), mRNA.	Borg4; 1500041M20Rik; CEP4	100.031	0.958155	96.1739	0.289025	96.3813	0.0950158
Mus musculus metallophosphoesterase domain containing 1 (Mpped1), mRNA.	AW456965; D15Bwg0669e; 6230403M19	111.831	0.332402	100.543	0.755213	96.4004	0.581225
Mus musculus G protein-coupled receptor 162 (Gpr162), mRNA.	BC031437; A-2; Grca	98.7557	0.527316	95.644	0.51727	96.4024	0.237137
Mus musculus RIKEN cDNA 1700037H04 gene (1700037H04Rik), mRNA.	RP23-32L15.2	101.07	0.807222	100.587	0.961127	96.4038	0.391099
Mus musculus complexin 2 (Cplx2), mRNA.	AI413745; 921-L; AW492120	94.3077	0.66589	100.011	0.968188	96.4075	0.260395
Mus musculus proteasome (prosome, macropain) 26S subunit, non-ATPase, 12 (Psmd12), mRNA.	P55; AI480719; 1500002F15Rik	94.1005	0.196594	92.6823	0.00107587	96.4147	0.485698
Mus musculus NECAP endocytosis associated 1 (Necap1), mRNA.	mFLJ00061; FLJ00061; 1200016B17Rik; AI747569	99.9524	0.911261	98.1481	0.64132	96.4173	0.477205
Mus musculus spermatogenesis associated 2-like (Spata2L), mRNA.	mKIAA4138; KIAA4138; 2610039E05Rik; AI648233	104.052	0.644419	92.1111	0.126313	96.4188	0.614069
Mus musculus peptidylprolyl isomerase A (Ppia), mRNA.	CyP-18; Cphn; CypA; 2700098C05	100.467	0.890709	103.748	0.352712	96.4241	0.546792
Mus musculus H2A histone family, member Z (H2afz), mRNA.	H2A.Z	99.7434	0.992383	104.609	0.47346	96.4246	0.612958
Mus musculus cold shock domain containing E1, RNA binding (Csde1), mRNA.	MGC19174; BC016898; AA960392; mKIAA0885; D3Jfr1; unr	96.3154	0.333747	92.4728	0.103991	96.426	0.522932
Mus musculus zinc finger protein 365 (Zfp365), mRNA.	AI839779; AV340892; talanin; Su48	95.464	0.332063	102.984	0.508279	96.4293	0.335927
Mus musculus fractured callus expressed transcript 1 (Fxc1), mRNA.	Tim10b; Timm10b; Tim9b	102.269	0.56882	96.9536	0.405432	96.4309	0.126343
		90.6525	0.0671892	84.7511	0.0395768	96.4357	0.656104
Mus musculus translocase of inner mitochondrial membrane 9 homolog (yeast) (Timm9), nuclear gene encoding mitochondrial protein, transcript variant 2, mRNA.	Timm10; 2810011L15Rik; Tim10a	99.7134	0.901373	102.541	0.63308	96.4449	0.527339
PREDICTED: Mus musculus similar to ribosomal protein S9 (LOC546015), misc RNA.		96.9005	0.347481	97.3262	0.331916	96.4451	0.0508989
Mus musculus asparagine-linked glycosylation 5 homolog (yeast, dolichyl-phosphate beta-glucosyltransferase) (Alg5), mRNA.	AW545564; AV170001; AV009521; 1500026A19Rik; 2600005J22Rik	106.364	0.0434514	96.7973	0.392502	96.4492	0.229705
Mus musculus RD RNA-binding protein (Rdbp), transcript variant 2, mRNA.	D17H6S45; NELF-E; RD	105.787	0.220325	96.1159	0.290429	96.4499	0.201073
Mus musculus expressed sequence AI847670 (AI847670), mRNA.	4631428I10	110.438	0.158664	107.743	0.314634	96.4521	0.51425
Mus musculus protein kinase C, delta binding protein (Prkcdbp), mRNA.	MGC6598; 3110015B12Rik; SRBC; 6330514M23Rik	96.3563	0.26259	95.6324	0.192576	96.4632	0.107694
PREDICTED: Mus musculus similar to Cell division cycle 34 homolog (S. cerevisiae) (LOC100046898), mRNA.		100.584	0.944595	93.074	0.128785	96.4636	0.589645
Mus musculus muscleblind-like 1 (Drosophila) (Mbnl1), mRNA.	Mbnl; mKIAA0428	103.895	0.694157	100.485	0.968984	96.4655	0.513136
Mus musculus eukaryotic translation initiation factor 3, subunit A (Eif3a), mRNA.	A830012B05Rik; Eif3; mKIAA0139; Csma	99.3306	0.83741	99.2817	0.808235	96.4658	0.692416
Mus musculus sorting nexin 3 (Snx3), mRNA.	MGC151266; SDP3; MGC151262	91.18	0.149909	91.6823	0.27431	96.4662	0.376827
Mus musculus carbohydrate (keratan sulfate Gal-6) sulfotransferase 1 (Chst1), mRNA.	KSGAL6ST; GST-1; AW125896; Gst1; C6ST; 2610008E20Rik	104.479	0.232728	97.4218	0.652373	96.4715	0.346596
Mus musculus adaptor-related protein complex 2, sigma 1 subunit (Ap2s1), mRNA.	AI043088; MGC62945	96.7615	0.44502	98.2733	0.519398	96.4804	0.139529
Mus musculus DNA methyltransferase (cytosine-5) 1 (Dnmt1), mRNA.	MommeD2; Met-1; Dnmt; Dnmt1o; Met1; Cxxc9; MTase	105.431	0.133431	97.0329	0.261262	96.4809	0.478095
Mus musculus transmembrane protein 85 (Tmem85), mRNA.	2610318K02Rik	103.647	0.667165	107.435	0.257282	96.4907	0.392533
Mus musculus DnaJ (Hsp40) homolog, subfamily C, member 2 (Dnajc2), mRNA.	AU020218; Zrf1; Zrf2; MIDA1	98.8003	0.262338	100.608	0.896867	96.4945	0.487093
Mus musculus forkhead box N3 (Foxn3), mRNA.	5430426H20Rik; AA589593; AW556347; MGC107530; HTLFL1; Ches1; MGC36260; Ches1l	111.357	0.019326	106.104	0.122431	96.4989	0.280837
Mus musculus dynactin 4 (Dctn4), mRNA.	p62; 1110001K06Rik; C130039E17Rik; 4930547K17Rik	99.2345	0.732811	95.9154	0.104136	96.5035	0.46418
Mus musculus DIS3 mitotic control homolog (S. cerevisiae)-like 2 (Dis3l2), mRNA.	MGC37640; 8030493P09Rik; 4930429A22Rik	105.848	0.493505	96.6528	0.658312	96.5057	0.479916
Mus musculus 1-acylglycerol-3-phosphate O-acyltransferase 4 (lysophosphatidic acid acyltransferase, delta) (Agpat4), mRNA.	1500003P24Rik	95.9802	0.11711	100.66	0.778186	96.5118	0.324906
Mus musculus RIKEN cDNA 2610209M04 gene (2610209M04Rik), mRNA.	Ry1; AI449063; AU022368	92.3115	0.129239	99.022	0.756523	96.5203	0.602857
Mus musculus RAS protein-specific guanine nucleotide-releasing factor 1 (Rasgrf1), transcript variant 1, mRNA.	CDC25Mm; p190; p190RhoGEF; Ras-GRF1; Grfbeta; Grf1; P190-A; CDC25	109.088	0.00477069	101.804	0.694505	96.5235	0.296333
Mus musculus ubiquinol cytochrome c reductase core protein 2 (Uqcrc2), mRNA.	1500004O06Rik	97.695	0.367945	103.885	0.370307	96.5353	0.44083
Mus musculus bone morphogenetic protein receptor, type 1A (Bmpr1a), mRNA.	BMPR-IA; Bmpr; AU045487; 1110037I22Rik; ALK3	105.942	0.443131	101.322	0.9054	96.5356	0.268899
Mus musculus succinate dehydrogenase complex, subunit D, integral membrane protein (Sdhd), nuclear gene encoding mitochondrial protein, mRNA.	C78570; PRO19626; AVLL5809; 3110001M13Rik	101.276	0.843608	101.842	0.973636	96.5369	0.512686
Mus musculus GrpE-like 1, mitochondrial (Grpel1), nuclear gene encoding mitochondrial protein, mRNA.	mt-Grpel1; MGC8152; mt-GrpE#1; AA408748	105.813	0.244027	107.152	0.0756592	96.5418	0.46921
PREDICTED: Mus musculus similar to SRp25 nuclear protein, transcript variant 1 (LOC100048046), mRNA.		99.0564	0.853346	95.5209	0.0605115	96.5477	0.621574
Mus musculus neurexin I (Nrxn1), mRNA.	A230068P09Rik; 9330127H16Rik; 1700062G21Rik; mKIAA0578	102.548	0.654737	101.509	0.669076	96.5576	0.326292
Mus musculus ubiquitin specific peptidase 22 (Usp22), mRNA.	KIAA1063; AI427806; MGC91200; mKIAA1063; 9330200A01	103.125	0.241726	96.2193	0.192365	96.5626	0.622071
Mus musculus purinergic receptor P2Y, G-protein coupled 1 (P2ry1), mRNA.	P2Y1	106.456	0.464325	115.157	0.159646	96.5651	0.586576
PREDICTED: Mus musculus similar to Smad5 (LOC100046891), misc RNA.		106.282	0.384428	103.862	0.442044	96.5657	0.3236
Mus musculus pleiomorphic adenoma gene-like 2 (Plagl2), mRNA.	AU018672; mKIAA0198; AW552839	112.263	0.235057	104.1	0.356607	96.5696	0.304264
Mus musculus FCH and double SH3 domains 2 (Fchsd2), mRNA.	BC034086; Sh3md3; R74866; mKIAA0769	102.354	0.98625	97.0776	0.643917	96.5704	0.559485
Mus musculus SNF8, ESCRT-II complex subunit, homolog (S. cerevisiae) (Snf8), mRNA.	RP23-235J5.2; MGC7335; D11Moh34	94.4866	0.220965	99.7224	0.968737	96.5723	0.548625
Mus musculus penta-EF hand domain containing 1 (Pef1), mRNA.	Peflin; 2600002E23Rik	99.5928	0.775542	102.6	0.692694	96.5771	0.616233
Mus musculus H2A histone family, member Y (H2afy), mRNA.	H2AF12M; mH2a1; macroH2A1	97.0831	0.685178	103.385	0.528246	96.5777	0.626738
Mus musculus endoplasmic reticulum chaperone SIL1 homolog (S. cerevisiae) (Sil1), mRNA.	AI042831; wz; 1810057E01Rik	106.053	0.338839	99.9944	0.993061	96.579	0.657533
Mus musculus Sin3A associated protein (Sap130), mRNA.	6720406D06; 2610304F09Rik	103.962	0.417044	94.1524	0.0725545	96.5832	0.185945
Mus musculus branched chain ketoacid dehydrogenase kinase (Bckdk), nuclear gene encoding mitochondrial protein, mRNA.	AI327402	102.297	0.714607	96.0954	0.406493	96.5876	0.453844
Mus musculus cathepsin Z (Ctsz), mRNA.	AI787083; AU019819; CTSX; D2Wsu143e	99.566	0.769818	99.4226	0.919403	96.5948	0.202354
Mus musculus cell division cycle 2-like 6 (CDK8-like) (Cdc2l6), mRNA.	AW228747; CDK11; mKIAA1028; 2700084L06Rik; AI845279	101.766	0.714696	101.703	0.683619	96.5959	0.483846
Mus musculus adenylate kinase 3 (Ak3), nuclear gene encoding mitochondrial protein, mRNA.	AK-3; AI506714; AA407498; Akl3l; Ak3l1; Ak3l; 1700018L02Rik	97.8901	0.626942	98.5789	0.422678	96.6069	0.55254
Mus musculus rho/rac guanine nucleotide exchange factor (GEF) 2 (Arhgef2), mRNA.	P40; GEF; LFP40; mKIAA0651; AA408978; Lfc; Lbcl1; GEF-H1; GEFH1	100.156	0.884995	88.7243	0.0942115	96.6139	0.160638
		101.081	0.833563	98.9012	0.536778	96.6149	0.0335983
Mus musculus serine/threonine/tyrosine interaction protein (Styx), mRNA.	hStyxb; 0610039A20Rik; MGC106795	101.86	0.917494	96.9621	0.668994	96.6193	0.714203
Mus musculus dihydropyrimidinase-like 2 (Dpysl2), mRNA.	TOAD-64; Musunc33; DRP2; Ulip2; Crmp2; AI851130	94.1578	0.276804	96.7784	0.46059	96.6208	0.329519
Mus musculus zinc finger protein 672 (Zfp672), mRNA.	4930511N19Rik; RP23-386K17.2; 4930488P06Rik	104.077	0.782651	101.346	0.888898	96.6222	0.476229
Mus musculus KH domain containing, RNA binding, signal transduction associated 2 (Khdrbs2), mRNA.	Slm1; 6330586C16Rik; Slim1	109.129	0.152015	102.63	0.709376	96.6253	0.117515
Mus musculus coronin, actin binding protein 1C (Coro1c), mRNA.	AL022675; AW548837; AW455561; MGC102522	111.486	0.222605	107.976	0.420629	96.631	0.516951
Mus musculus adaptor-related protein complex AP-4, beta 1 (Ap4b1), mRNA.	1810038H16Rik; AV004952; Ap4b4	101.993	0.783539	100.415	0.932273	96.642	0.599292
Mus musculus RIKEN cDNA 2310061F22 gene (2310061F22Rik), mRNA.		109.213	0.0115123	100.822	0.735066	96.6425	0.339163
Mus musculus RIKEN cDNA 2410015M20 gene (2410015M20Rik), mRNA.	QIL1	92.8504	0.00562217	87.8628	0.0358943	96.6452	0.296496
Mus musculus phosphatase and actin regulator 1 (Phactr1), transcript variant 1, mRNA.	Rpel1; 9630030F18Rik	105.044	0.259674	103.098	0.646891	96.6516	0.52204
Mus musculus thymus cell antigen 1, theta (Thy1), mRNA.	Thy1.2; Thy1.1; CD90; Thy-1; Thy-1.2; T25	97.3669	0.543948	98.1128	0.630005	96.6659	0.537431
Mus musculus RIKEN cDNA 1500001M20 gene (1500001M20Rik), mRNA.		106.521	0.236807	100.775	0.823168	96.6811	0.50403
Mus musculus similar to CG5965-PA (LOC433479), mRNA.		101.08	0.906857	98.0964	0.74836	96.6834	0.548475
Mus musculus eukaryotic translation initiation factor 2B, subunit 5 epsilon (Eif2b5), mRNA.	C81315	96.7706	0.229677	97.3421	0.2028	96.6853	0.56515
Mus musculus RIKEN cDNA 6620401K05 gene (6620401K05Rik), mRNA.	5930438A12; MGC90531	105.212	0.366494	94.0779	0.0268744	96.6925	0.626765
Mus musculus NADH dehydrogenase (ubiquinone) Fe-S protein 8 (Ndufs8), mRNA.	TYKY; MGC37950; BC021616; MGC101957	98.2211	0.663225	95.7311	0.202387	96.6926	0.64716
Mus musculus glycolipid transfer protein (Gltp), mRNA.	1110001F24Rik; C76925; C77564	102.878	0.579327	100.253	0.934711	96.7028	0.248327
Mus musculus heparan sulfate 6-O-sulfotransferase 1 (Hs6st1), mRNA.	6OST1	105.947	0.164007	97.3102	0.166512	96.7069	0.138314
Mus musculus mitochondrial ribosomal protein S33 (Mrps33), nuclear gene encoding mitochondrial protein, transcript variant 2, mRNA.	Gdap3; CGI-139; PTD003; AI841153; MRP-S33; MGC106490	97.4584	0.437415	101.547	0.429986	96.7081	0.456717
Mus musculus pleckstrin homology domain-containing, family A (phosphoinositide binding specific) member 3 (Plekha3), mRNA.	FAPP1	100.73	0.92418	102.898	0.667027	96.7119	0.613282
Mus musculus small glutamine-rich tetratricopeptide repeat (TPR)-containing, beta (Sgtb), mRNA.	C630001O05Rik; MGC27660	85.311	0.103598	95.1884	0.424689	96.7147	0.0567031
Mus musculus SHANK-associated RH domain interacting protein (Sharpin), mRNA.	RBCKL1; 0610041B22Rik; SIPL1; AW121341	112.846	0.145969	109.741	0.410445	96.7207	0.574855
Mus musculus coiled-coil domain containing 41 (Ccdc41), mRNA.	5730513H21Rik; 4921537D05Rik; 2600001G24Rik	105.967	0.597907	96.9066	0.481997	96.7354	0.835354
Mus musculus BCL2-associated athanogene 5 (Bag5), mRNA.	1600025G07Rik; 4930405J06Rik	105.634	0.0844494	105.49	0.30629	96.7363	0.270068
Mus musculus zinc finger protein 46 (Zfp46), mRNA.	AI426962; Zfp-46	106.798	0.670036	97.3621	0.603493	96.7365	0.479205
Mus musculus heterogeneous nuclear ribonucleoprotein D-like (Hnrpdl), mRNA.	hnRNP-DL; AA407431; JKTBP; D5Ertd650e; D5Wsu145e; AA959857	117.846	0.469678	97.9837	0.57107	96.7415	0.90952
Mus musculus importin 5 (Ipo5), mRNA.	Kpnb3; IMB3; C76941; 5730478E03Rik; 1110011C18Rik; IPO5; AA409333	95.6504	0.222287	94.7655	0.405978	96.7444	0.0743693
Mus musculus sorcin (Sri), transcript variant 1, mRNA.	Sor; 2210417O06Rik; 2900070H08Rik	98.1794	0.660355	103.511	0.552708	96.7474	0.206382
Mus musculus solute carrier family 23 (nucleobase transporters), member 2 (Slc23a2), mRNA.	AI844736; NBTL1; mKIAA0238; SVCT2; YSPL2; Slc23a1	102.744	0.723065	96.8812	0.61252	96.7634	0.48173
Mus musculus DEAD (Asp-Glu-Ala-Asp) box polypeptide 24 (Ddx24), mRNA.	AI649272; 2510027P10Rik; 1700055J08Rik	101.298	0.93043	94.9365	0.063995	96.7654	0.12866
Mus musculus ATP synthase, H+ transporting, mitochondrial F0 complex, subunit c (subunit 9), isoform 2 (Atp5g2), mRNA.	MGC118044; 1810041M08Rik	97.3953	0.294015	102.05	0.870496	96.7695	0.320303
Mus musculus WD repeat domain 45 (Wdr45), mRNA.	JM5; C79260; Wdrx1; Sfc19; DXImx38e	103.692	0.160733	103.587	0.332211	96.7706	0.653946
PREDICTED: Mus musculus similar to ribosomal protein S27 (metallopanstimulin 1) (LOC100048187), mRNA.		97.4894	0.49246	100.664	0.946435	96.7727	0.555926
Mus musculus retinoic acid induced 12 (Rai12), mRNA.		99.2176	0.774626	100.49	0.888847	96.7736	0.419064
Mus musculus non-SMC element 1 homolog (S. cerevisiae) (Nsmce1), mRNA.	2510027N19Rik	105.477	0.560711	102.389	0.760543	96.7751	0.485536
Mus musculus serine palmitoyltransferase, long chain base subunit 1 (Sptlc1), mRNA.	AW552086; E030036H05; C77762; Lcb1	100.525	0.881127	92.86	0.0482777	96.777	0.369788
Mus musculus cytochrome c oxidase, subunit VIIa 2 (Cox7a2), mRNA.	COX7AL; CoxVIIa-L; Cox7a3	98.332	0.666359	97.3766	0.321882	96.7781	0.0578497
Mus musculus tubulin polymerization-promoting protein family member 3 (Tppp3), mRNA.	Ceacam9; mmCGM8; CGI-38; 2700055K07Rik	107.507	0.540205	110.931	0.118319	96.784	0.459414
Mus musculus mitogen-activated protein kinase associated protein 1 (Mapkap1), mRNA.	AI591529; D230039K05Rik	104.094	0.361302	97.319	0.524573	96.784	0.0875993
Mus musculus breast carcinoma amplified sequence 3 (Bcas3), mRNA.	rudhira; 2610028P08Rik; BC028339; K20D4; AU021018; 1500019F07Rik	96.6036	0.362271	95.2153	0.395474	96.7846	0.486236
Mus musculus v-ral simian leukemia viral oncogene homolog A (ras related) (Rala), mRNA.	Rasl1; Ral; AW322615; 3010001O15Rik	103.78	0.579969	102.47	0.777682	96.7911	0.392947
Mus musculus TMEM9 domain family, member B (Tmem9b), mRNA.	ICRFP703B1614Q5.3; AW539847; D7H11orf15; 2310004K06Rik	97.3366	0.0517471	94.5261	0.00462059	96.7954	0.326831
Mus musculus triosephosphate isomerase 1 (Tpi1), mRNA.	Tpi; Tpi-1; AI255506	99.0461	0.72918	95.7069	0.128039	96.7983	0.537662
Mus musculus Ras association (RalGDS/AF-6) domain family member 3 (Rassf3), mRNA.	AW322379; AW212023	103.727	0.738957	102.142	0.71988	96.8021	0.467036
Mus musculus bladder cancer associated protein homolog (human) (Blcap), mRNA.	AI462828; Bc10; MGC102074	109.565	0.183449	97.1265	0.411181	96.8024	0.482929
Mus musculus zyxin (Zyx), mRNA.	9530098H06Rik; R75157	107.119	0.039264	103.449	0.515989	96.8034	0.597687
Mus musculus WD repeat domain 74 (Wdr74), mRNA.	5730436H21Rik; AA407588	97.4516	0.688776	92.643	0.247187	96.8038	0.587855
Mus musculus chemokine (C-X3-C motif) ligand 1 (Cx3cl1), mRNA.	CX3C; AI848747; AB030188; Cxc3; D8Bwg0439e; ABCD-3; Scyd1	104.971	0.420464	98.8184	0.51526	96.804	0.434924
Mus musculus zinc finger protein 35 (Zfp35), mRNA.	mszf20-1; mszf68; mszf13; mszf28; Zfp-35	94.6668	0.206174	100.945	0.780785	96.8067	0.614888
Mus musculus solute carrier family 12, member 2 (Slc12a2), mRNA.	sy-ns; Nkcc1; mBSC2	102.874	0.728753	98.4903	0.816005	96.8073	0.487825
Mus musculus vesicle transport through interaction with t-SNAREs homolog 1A (yeast) (Vti1a), mRNA.	MVti1; 1110018K19Rik; MGC102006; 1110014F16Rik; MVti1a; Vti1; 4921537J05Rik; Vti1-rp2	101.13	0.736965	98.321	0.51796	96.8074	0.390475
Mus musculus feminization 1 homolog b (C. elegans) (Fem1b), mRNA.	mKIAA0396	96.656	0.255829	98.9916	0.778856	96.8181	0.529919
Mus musculus CAP, adenylate cyclase-associated protein 1 (yeast) (Cap1), mRNA.		99.542	0.894767	96.76	0.496265	96.8218	0.558496
Mus musculus special AT-rich sequence binding protein 1 (Satb1), mRNA.	2610306G12Rik; AW413156	94.5111	0.391609	96.8368	0.691995	96.8229	0.647756
Mus musculus potassium inwardly-rectifying channel, subfamily J, member 4 (Kcnj4), mRNA.	Kcnf2; IRK3; MB-IRK3	104.102	0.815247	103.312	0.716072	96.8233	0.493475
Mus musculus ribosomal protein L23 (Rpl23), mRNA.	2810009A01Rik	104.684	0.605894	103.514	0.144691	96.8255	0.540925
Mus musculus carnitine deficiency-associated gene expressed in ventricle 3 (Cdv3), transcript variant 1, mRNA.	2510010F10Rik; TPP36; C230084J24Rik; C79446	97.2581	0.482414	97.2775	0.247834	96.8265	0.281481
Mus musculus RIKEN cDNA B230339M05 gene (B230339M05Rik), mRNA. XM_910657 XM_921691 XM_921698 XM_921704 XM_921713 XM_982128 XM_982164 XM_982240 XM_982273 XM_982333	AI507211; mKIAA1219; 9330195P16; RP23-392P11.1	100.116	0.975302	94.7569	0.0949149	96.8275	0.0829333
Mus musculus zinc finger, HIT type 3 (Znhit3), mRNA.	Myohd1; Trip3; MGC107312	103.071	0.410643	101.029	0.914394	96.8297	0.234939
Mus musculus proteasome (prosome, macropain) 26S subunit, non-ATPase, 10 (Psmd10), mRNA.	AW554874	100.634	0.894035	102.1	0.703638	96.8336	0.189774
		107.589	0.55131	104.805	0.661993	96.8348	0.628831
Mus musculus coiled-coil and C2 domain containing 2A (Cc2d2a), mRNA.		108.937	0.602147	98.908	0.791851	96.836	0.643848
Mus musculus AT hook containing transcription factor 1 (Ahctf1), mRNA.	6230412P20Rik; Elys; AV011447	102.312	0.698521	102.186	0.813438	96.8464	0.39909
Mus musculus cDNA sequence BC066028 (BC066028), mRNA.		102.906	0.738596	94.1465	0.367184	96.8506	0.595307
Mus musculus RIKEN cDNA 0610010K06 gene (0610010K06Rik), mRNA.		108.945	0.346766	108.799	0.37898	96.8519	0.366577
Mus musculus discs, large (Drosophila) homolog-associated protein 2 (Dlgap2), mRNA.	DAP2; Sapap2; 6430596N04Rik	96.5985	0.162574	100.066	0.977144	96.8527	0.160565
Mus musculus CLPTM1-like (Clptm1l), mRNA.	Crr9; MGC36304; C130052I12Rik	99.8308	0.848244	88.8104	0.104592	96.855	0.236386
		112.636	0.0543048	107.878	0.144699	96.8651	0.442383
Mus musculus ferritin heavy chain 1 (Fth1), mRNA.	Fth; FHC; AL033366; AL022624; MFH	101.917	0.598996	102.459	0.55421	96.8725	0.249693
Mus musculus transmembrane and coiled-coil domains 2 (Tmcc2), mRNA.	1110063G11Rik; KIAA0481	104.79	0.752708	97.6042	0.667066	96.8741	0.51562
Mus musculus 5',3'-nucleotidase, cytosolic (Nt5c), mRNA.	Umph-2; Umph2; Dnt; Dnt1	100.125	0.918059	94.1931	0.0964662	96.884	0.646047
Mus musculus tubulin tyrosine ligase-like family, member 11 (Ttll11), mRNA.	4933424A20Rik; 4932702F08Rik; D2Ertd624e; AU043211	103.484	0.501808	97.2196	0.657369	96.903	0.538495
Mus musculus syntaxin 7 (Stx7), mRNA.	AW107239; AI317144; AI315064; Syn7	92.1729	0.164468	95.541	0.354117	96.9061	0.662602
Mus musculus ChaC, cation transport regulator-like 1 (E. coli) (Chac1), mRNA.	1810008K03Rik	104.813	0.936059	92.0536	0.455236	96.9061	0.614505
Mus musculus cyclin G1 (Ccng1), mRNA.	AI314029	100.306	0.920867	100.769	0.950336	96.9105	0.230966
Mus musculus protein phosphatase 6, catalytic subunit (Ppp6c), mRNA.	2310003C10Rik	94.8412	0.198832	96.327	0.473726	96.9133	0.521393
Mus musculus MAD homolog 1 (Drosophila) (Smad1), mRNA.	Madr1; Madh1; AI528653; Mlp1; MusMLP	102.19	0.655596	100.273	0.930214	96.9203	0.571608
Mus musculus polymerase (RNA) II (DNA directed) polypeptide F (Polr2f), mRNA.	1810060D16Rik	99.4056	0.770429	101.582	0.817493	96.9203	0.627621
Mus musculus CUE domain containing 2 (Cuedc2), mRNA.	3010002G01Rik	93.3559	0.283383	94.0094	0.249754	96.9382	0.519155
Mus musculus myeloid cell leukemia sequence 1 (Mcl1), mRNA.	Mcl-1; AW556805	103.151	0.711787	108.844	0.311592	96.9448	0.676507
Mus musculus PRP6 pre-mRNA splicing factor 6 homolog (yeast) (Prpf6), mRNA.	2610031L17Rik; ANT-1; U5-102K; MGC11655; 1190003A07Rik; MGC38351; MGC36967	96.527	0.544602	105.177	0.413854	96.9471	0.620482
Mus musculus RIKEN cDNA 1110001J03 gene (1110001J03Rik), mRNA.		99.6196	0.806669	95.6332	0.38323	96.9473	0.396174
Mus musculus tetratricopeptide repeat domain 19 (Ttc19), transcript variant 1, mRNA.	2810460C24Rik; 2010204O13Rik; AI505442; RP23-330N10.4	103.383	0.1694	101.452	0.671597	96.9542	0.374686
Mus musculus RIKEN cDNA 1300001I01 gene (1300001I01Rik), mRNA.	mKIAA0664; RP23-194P5.1	107.766	0.64054	95.529	0.495865	96.964	0.556631
Mus musculus SH3-domain GRB2-like (endophilin) interacting protein 1 (Sgip1), mRNA.	gag; 3110007P09Rik; SGIP1alpha	99.465	0.809521	97.9164	0.566633	96.964	0.246668
Mus musculus GC-rich promoter binding protein 1 (Gpbp1), mRNA.	mGPBP; Gpbp; AU019836; D230035M11Rik; 1700034P14Rik	96.4136	0.186305	93.6434	0.00891239	96.9684	0.128583
Mus musculus olfactomedin-like 1 (Olfml1), mRNA.	MGC56882; ONT2; mONT2; 6720478C22; MVAL564; BC047207	102.628	0.42058	98.7473	0.754805	96.9693	0.385958
Mus musculus signal sequence receptor, delta (Ssr4), mRNA.	Trap; AW743063; C78062	101.561	0.332467	98.658	0.419228	96.9695	0.523707
Mus musculus arginine and glutamate rich 1 (Arglu1), mRNA.	C130008N12	109.935	0.486371	99.3335	0.573455	96.9915	0.805812
Mus musculus eukaryotic translation elongation factor 1 alpha 1 (Eef1a1), mRNA.	MGC8209; MGC7551; MGC18758; MGC118397; MGC8115; MGC102592; MGC103271; MGC27859	98.198	0.22888	97.1283	0.501605	96.9937	0.263964
Mus musculus mitochondrial ribosomal protein L28 (Mrpl28), nuclear gene encoding mitochondrial protein, mRNA.	MGC8184; MAAT1; 1110015G04Rik; p15	103.759	0.304142	99.4655	0.961967	97.0014	0.596411
Mus musculus tyrosine 3-monooxygenase/tryptophan 5-monooxygenase activation protein, zeta polypeptide (Ywhaz), mRNA.	1110013I11Rik; AL022924; AU020854; AI596267	97.3373	0.63804	98.2428	0.586249	97.009	0.566409
Mus musculus predicted gene, ENSMUSG00000068790 (ENSMUSG00000068790), mRNA.		106.919	0.294008	96.7232	0.334582	97.0095	0.664467
Mus musculus WD repeat domain 37 (Wdr37), transcript variant 1, mRNA.	4933417A01Rik; mKIAA0982; AI481191; 3110035P10Rik; 6430603N07	95.4296	0.0356683	93.4462	0.150966	97.0179	0.50309
Mus musculus cytoskeleton associated protein 5 (Ckap5), mRNA.	4930432B04Rik; D730027C18Rik; T25636; 3110043H24Rik; mKIAA0097	103.083	0.372216	99.2813	0.765364	97.0285	0.403252
Mus musculus SWI/SNF related, matrix associated, actin dependent regulator of chromatin, subfamily a, member 2 (Smarca2), transcript variant 1, mRNA.	SNF2alpha; brahma; Snf2l2; brm; 2610209L14Rik	98.5707	0.657881	93.101	0.161649	97.0331	0.362714
Mus musculus phenylalanine-tRNA synthetase 2 (mitochondrial) (Fars2), nuclear gene encoding mitochondrial protein, transcript variant 2, mRNA.	Fars1; 2810431B21Rik; 6720478K01Rik	95.9396	0.223606	91.4792	0.160055	97.0343	0.552582
Mus musculus glutamate-cysteine ligase , modifier subunit (Gclm), mRNA.	Glclr	100.521	0.910826	102.292	0.538002	97.035	0.278469
Mus musculus thymocyte nuclear protein 1 (Thyn1), mRNA.	Thy28; MY105; D730042P09Rik; MDS012; HSPC144	94.7801	0.366716	98.4503	0.613074	97.0434	0.695414
Mus musculus coenzyme Q6 homolog (yeast) (Coq6), mRNA.	AW742344; 5930427M12Rik	107.071	0.165716	100.604	0.785292	97.0445	0.231731
PREDICTED: Mus musculus hypothetical protein LOC100043671 (LOC100043671), mRNA.		98.1378	0.683227	100.874	0.959564	97.051	0.709021
Mus musculus tubulin folding cofactor B (Tbcb), mRNA.	CG22; 2410007D12Rik; Ckap1; CKAPI; AU041393	92.9765	0.0502643	94.0319	0.273003	97.0563	0.480434
Mus musculus mago-nashi homolog, proliferation-associated (Drosophila) (Magoh), mRNA.	Mago-m	98.1219	0.530924	102.248	0.292142	97.0649	0.171362
Mus musculus polymerase (RNA) I polypeptide C (Polr1c), mRNA.	AL024089; AA409007; 40kDa; RPA40; MGC161175; AA959927	95.4253	0.513128	93.3678	0.094568	97.0661	0.274678
Mus musculus transcription elongation factor A (SII)-like 3 (Tceal3), mRNA.	1100001D19Rik	101.93	0.595342	106.92	0.493705	97.0674	0.755739
Mus musculus aconitase 2, mitochondrial (Aco2), nuclear gene encoding mitochondrial protein, mRNA.	D10Wsu183e; Aco-2; Aco3	98.3852	0.498767	97.4552	0.634302	97.0757	0.795609
Mus musculus major facilitator superfamily domain containing 8 (Mfsd8), mRNA.	MGC132950; MGC132949; AI836898; 2810423E13Rik	98.9586	0.731752	97.8417	0.441076	97.0875	0.407607
Mus musculus mitochondrial ribosomal protein L33 (Mrpl33), nuclear gene encoding mitochondrial protein, mRNA.	0610009M10Rik	94.9619	0.290044	99.0821	0.837283	97.0924	0.698874
		97.816	0.417623	110.169	0.00458314	97.0929	0.342067
Mus musculus pyrophosphatase (inorganic) 2 (Ppa2), nuclear gene encoding mitochondrial protein, mRNA.	MGC6539; Sid6306; 1110013G13Rik	95.7958	0.241292	102.988	0.503379	97.0937	0.528528
Mus musculus RIKEN cDNA E330036I19 gene (E330036I19Rik), mRNA.	MGC27690	96.6403	0.60373	89.727	0.0464257	97.1038	0.488417
PREDICTED: Mus musculus hypothetical protein LOC100044172 (LOC100044172), mRNA.		96.7066	0.504169	95.9374	0.206829	97.1046	0.377331
Mus musculus ATPase type 13A2 (Atp13a2), mRNA.	1110012E06Rik; AA589443	109.993	0.0731809	100.46	0.939051	97.1051	0.392171
Mus musculus transmembrane protein 209 (Tmem209), mRNA.	AI428435	105.899	0.304494	108.251	0.276803	97.1058	0.452608
		99.595	0.853516	95.3255	0.340391	97.1097	0.580968
Mus musculus abhydrolase domain containing 3 (Abhd3), mRNA.	LABH3; AA675331	96.3362	0.557978	91.2544	0.164527	97.1108	0.605298
Mus musculus transmembrane protein 136 (Tmem136), mRNA.	Gm184; AA396355	111.199	0.154153	101.076	0.981849	97.1128	0.489141
PREDICTED: Mus musculus similar to mitochondrial ribosomal protein S5 (LOC667609), misc RNA.		98.9342	0.563332	98.0788	0.641039	97.1172	0.648557
Mus musculus leucine rich repeat transmembrane neuronal 1 (Lrrtm1), mRNA.	AW125451; 4632401D06Rik	108.975	0.17421	96.9896	0.565909	97.119	0.606246
Mus musculus karyopherin (importin) beta 1 (Kpnb1), mRNA.	IPOB; AA409963; MGC8315; Impnb	87.8299	0.0885313	93.1174	0.351123	97.1275	0.441172
Mus musculus WD repeat domain 1 (Wdr1), mRNA.	D5Wsu185e	99.0565	0.752315	95.6476	0.2506	97.1298	0.614267
		95.6013	0.409126	99.6795	0.829738	97.1311	0.302649
Mus musculus programmed cell death 2-like (Pdcd2l), mRNA.	6030457N17Rik; MGC144595	93.5654	0.215223	97.113	0.532165	97.1445	0.229145
Mus musculus platelet-activating factor acetylhydrolase, isoform 1b, beta1 subunit (Pafah1b1), mRNA.	MGC25297; MMS10-U; Mdsh; Ms10u; LIS-1; Lis1; Pafaha	95.7933	0.299019	102.837	0.623036	97.1502	0.307293
Mus musculus tRNA phosphotransferase 1 (Trpt1), mRNA.	MGC41710; AW045591; AU079016; Tpt1h; TPT1	103.989	0.328477	98.3163	0.728555	97.1509	0.25061
Mus musculus U6 small nuclear RNA (Rnu6), non-coding RNA.		98.0446	0.597751	105.604	0.0576429	97.1547	0.499721
Mus musculus transmembrane protein 5 (Tmem5), mRNA.	6330415D21Rik; MGC103359; MGC28135	102.03	0.884178	97.4116	0.624739	97.1553	0.258832
Mus musculus SH3 domain containing ring finger 1 (Sh3rf1), mRNA.	Sh3md2; 2200003J05Rik; R75531; Posh	104.755	0.362595	99.1288	0.870943	97.1562	0.325425
Mus musculus transmembrane protein 9 (Tmem9), mRNA.	1500015G18Rik; AW545782	106.175	0.567588	97.2139	0.631286	97.1573	0.566539
Mus musculus leucine-rich repeat LGI family, member 4 (Lgi4), mRNA.	Lgil3; clp; MGC107385	106.661	0.494825	87.7226	0.106961	97.1624	0.560739
Mus musculus zinc finger protein X-linked (Zfx), transcript variant 1, mRNA.	Zfx5; 6; Zfx6	105.12	0.020608	99.523	0.764387	97.164	0.542134
Mus musculus non-metastatic cells 3, protein expressed in (Nme3), mRNA.	Ndk3; AI413736; Nm23-M3; 1810009F08Rik; Nm23-DR; DR-nm23	101.626	0.787044	102.481	0.74465	97.1698	0.667046
Mus musculus myelin and lymphocyte protein, T-cell differentiation protein (Mal), mRNA.	VIP17; MPV17	94.0538	0.111705	105.64	0.61965	97.174	0.209068
		101.363	0.988229	91.5789	0.268714	97.177	0.677209
Mus musculus eukaryotic translation elongation factor 1 gamma (Eef1g), mRNA.	MGC144724; EF1G; MGC144723; MGC103354; AA407312; 2610301D06Rik	108.336	0.488619	106.719	0.402901	97.1775	0.70028
Mus musculus ATP synthase, H+ transporting mitochondrial F1 complex, beta subunit (Atp5b), nuclear gene encoding mitochondrial protein, mRNA.		102.119	0.399703	102.504	0.545652	97.1935	0.538522
Mus musculus tyrosine 3-monooxygenase/tryptophan 5-monooxygenase activation protein, theta polypeptide (Ywhaq), mRNA.	AU021156; R74690; MGC118161; AA409740; 14-3-3theta; RP23-402H11.1; 2700028P07Rik	98.9591	0.798696	96.8431	0.344425	97.1951	0.655618
Mus musculus kaptin (Kptn), mRNA.	2310042D10Rik; 2E4; C030013F01Rik	107.419	0.455124	94.7608	0.24154	97.197	0.649769
Mus musculus glutamate receptor, metabotropic 1 (Grm1), mRNA.	MGC90744; wobl; mGluR1; 4930455H15Rik; Gprc1a	111.234	0.158854	101.588	0.72975	97.1988	0.577329
Mus musculus proteasome (prosome, macropain) 26S subunit, non-ATPase, 1 (Psmd1), mRNA.	S1; 2410026J11Rik; P112	93.724	0.138874	92.1412	0.263787	97.2004	0.557807
Mus musculus ARD1 homolog A, N-acetyltransferase (S. cerevisiae) (Ard1a), mRNA.	Te2; 2310039H09Rik	98.4486	0.748461	89.7889	0.0850884	97.2041	0.660235
Mus musculus lysozyme (Lyz), mRNA.	Lzp-s	96.8604	0.489311	89.3359	0.0132982	97.2056	0.61462
Mus musculus gamma-aminobutyric acid (GABA-B) receptor, 1 (Gabbr1), mRNA.	bM573K1.1; GABAbR1	99.6368	0.985438	96.5822	0.283748	97.2088	0.661115
Mus musculus CCCTC-binding factor (Ctcf), mRNA.	AW108038	103.038	0.798515	98.4476	0.731069	97.2107	0.495208
Mus musculus electron transferring flavoprotein, alpha polypeptide (Etfa), nuclear gene encoding mitochondrial protein, mRNA.	D9Ertd394e; 2010200I21Rik	95.4371	0.0985422	97.5512	0.431018	97.2122	0.204042
Mus musculus negative regulator of ubiquitin-like proteins 1 (Nub1), mRNA.	NY-REN-18; 4931404D21Rik; 6330412F12Rik; BS4	99.1984	0.539235	95.626	0.518145	97.227	0.664275
Mus musculus acyl-CoA synthetase short-chain family member 1 (Acss1), nuclear gene encoding mitochondrial protein, mRNA.	AceCS2; AI788978; 1110032O15Rik; Acas2l; Acas2	102.769	0.799456	98.1872	0.753465	97.2274	0.199806
Mus musculus metallothionein 3 (Mt3), mRNA.	Mt-3	97.204	0.476944	109.259	0.569802	97.234	0.5861
Mus musculus RIKEN cDNA 4933426M11 gene (4933426M11Rik), mRNA.	mKIAA0247	105.132	0.27817	102.406	0.540532	97.2431	0.398284
Mus musculus ATPase, Ca++-sequestering (Atp2c1), mRNA. XM_920852 XM_920861 XM_920863 XM_920866 XM_920870 XM_920876 XM_920881	SPCA; AW061228; D930003G21Rik; HHD; pmr1; ATP2C1A; 1700121J11Rik; MGC58010; BCPM	100.695	0.994883	99.8023	0.964748	97.2453	0.670989
		88.5498	0.161176	93.9999	0.529647	97.2469	0.53106
Mus musculus voltage-dependent anion channel 2 (Vdac2), mRNA.	Vdac6	93.3787	0.0345136	100.735	0.873992	97.247	0.75327
Mus musculus protein phosphatase 1 (formerly 2C)-like (Ppm1l), mRNA.	PP2C; AI481720; Ppp2ce; 3222401G13; PP2Cepsilon; 5930404J21Rik; KIAA4175; AW045850; Pp2ce; mKIAA4175	97.7828	0.698185	103.356	0.89753	97.2487	0.829317
Mus musculus AP1 gamma subunit binding protein 1 (Ap1gbp1), transcript variant 2, mRNA.	L71-5; SYNG; C76297; AF007009	102.819	0.473505	98.8978	0.214397	97.2557	0.150629
Mus musculus protein phosphatase 1E (PP2C domain containing) (Ppm1e), mRNA.	B930008A12Rik; mKIAA1072; PP2CH; POPX1; AW049266	98.8931	0.746426	93.7557	0.617253	97.2585	0.618119
Mus musculus solute carrier family 30 (zinc transporter), member 5 (Slc30a5), mRNA.	Zntl1; ZnT-5; AF233321; 1810010K08Rik; ZTL1; ZNT5	105.289	0.3761	98.9602	0.746416	97.2612	0.670254
[truncated: 3,316 more rows]
