# Supplementary material for: Involvement of the N-methyl-d-aspartate receptor GluN2D subunit in phencyclidine-induced motor impairment, gene expression, and increased Fos immunoreactivity
Source: Mol Brain. 2013 Dec 16;6:56. doi: 10.1186/1756-6606-6-56 (PMC3878647; doi:10.1186/1756-6606-6-56)
Supplement: Additional file 2: Table S2 — Numerical data of Figure 6(c-fos/actin) and these reference data (actin). Two hours after the injection of (A) UBP141 (3 mM, 20 μl, i.c.), (B) CIQ (20 mg/kg, i.p.), (C, D) Dantrolene (5 mg/kg, i.p.) and PCP (10 mg/kg, s.c), c-fos and actin expressions were measured using qRT-PCR analyses. The ratio of c-fos/actin transcripts and its reference actin transcripts are shown as the mean ± SEM fold change from saline controls in WT mice. [file 1756-6606-6-56-S2.xlsx]

## Sheet: Sheet1
	Table S2.	Numerical data of Fig. 6 (c-fos/actin) and these reference data (actin).
		Fig. 6A. Data of c-fos/actin								Fig. 6B. Data of c-fos/actin
			genotype-Treatment		c-fos/actin		N				Treatment		c-fos/actin		N
		Thalamus	WT-Saline	0.998654	±	0.0955497	7			Thalamus
			WT-UBP	1.41925	±	0.129934	5			Wild-type	Saline	1	±	0.178282	9
											CIQ20	5.86422	±	0.824853	4
			KO-Saline	0.93359	±	0.115622	5
			KO-UBP	1.03072	±	0.17024	3			GluN2D KO	Saline	1.23512	±	0.352518	6
											CIQ20	6.08619	±	0.724406	4
		Striatum	WT-Saline	1	±	0.0601562	7
			WT-UBP	1.40527	±	0.0950037	5			Striatum
										Wild-type	Saline	1	±	0.106427	9
			KO-Saline	1.24525	±	0.249254	5				CIQ20	3.00846	±	0.226063	4
			KO-UBP	1.02032	±	0.126975	3
										GluN2D KO	Saline	0.947044	±	0.0686416	7
											CIQ20	3.04269	±	0.188073	3
		Fig. 6C. Data of c-fos/actin								Fig. 6D. Data of c-fos/actin
		Thalamus	Treatments		c-fos/actin		N			Striatum	Treatment		c-fos/actin		N
		Wild	Saline-Saline	1	±	0.106427	9			WT	Saline-Saline	1	±	0.115006	9
			Saline-PCP	4.99523	±	0.722661	6				Saline-PCP	3.63764	±	0.847194	5
			Dantrolene-Saline	1.15389	±	0.0682096	5				Dantrolene-Saline	1.11442	±	0.0192137	4
			Dantrolene-PCP	4.08105	±	0.184386	5				Dantrolene-PCP	3.26562	±	0.422446	4
		KO	Saline-Saline	0.942239	±	0.0850204	7			KO	Saline-Saline	1.17634	±	0.405708	4
			Saline-PCP	2.52647	±	0.43928	4				Saline-PCP	1.18394	±	0.381374	3
			Dantrolene-Saline	1.52885	±	0.247813	5				Dantrolene-Saline	0.812905	±	0.0595827	3
			Dantrolene-PCP	2.98142	±	0.152223	4				Dantrolene-PCP	1.29438	±	0.508303	3
		Fig.6A. Data of actin								Fig. 6B. Data of actin
			genotype-Treatment		actin		N				Treatment		actin		N
		Thalamus	WT-Saline	1	±	0.0269223	7			Thalamus
			WT-UBP	0.95558	±	0.0757535	5			WT	Saline	1	±	0.0297986	9
											CIQ20	1.11235	±	0.0275097	4
			KO-Saline	0.988362	±	0.0793019	5
			KO-UBP	0.909189	±	0.0549236	3			GluN2D KO	Saline	0.978546	±	0.0681428	6
											CIQ20	1.08017	±	0.0343043	4
		Striatum	WT-Saline	1	±	0.0495808	7
			WT-UBP	0.952995	±	0.0630639	5			Striatum
										WT	Saline	1	±	0.0224504	9
			KO-Saline	0.958837	±	0.102623	5				CIQ20	1.10507	±	0.0733849	4
			KO-UBP	0.81819	±	0.0536128	3
										GluN2D KO	Saline	1.02182	±	0.0896103	7
											CIQ20	1.27106	±	0.0335488	3	not significant
		Fig. 6C. Data of actin								Fig. 6D. Data of actin
		Thalamus	Treatments		actin		N			Striatum	Treatments		actin		N
		Wild	Saline-Saline	1	±	0.0224504	9			WT	Saline-Saline	1	±	0.0297986	9
			Saline-PCP	1.13697	±	0.0717026	6				Saline-PCP	0.9453	±	0.0787585	5
			Dantrolene-Saline	1.02111	±	0.0371844	5				Dantrolene-Saline	0.960531	±	0.0357405	4
			Dantrolene-PCP	1.20031	±	0.0611436	5				Dantrolene-PCP	1.07108	±	0.114031	4
		KO	Saline-Saline	1.04406	±	0.0883284	7			GluN2D KO	Saline-Saline	0.938421	±	0.097483	4
			Saline-PCP	1.05433	±	0.122986	4				Saline-PCP	0.841795	±	0.0571097	3
			Dantrolene-Saline	0.95654	±	0.0901697	5				Dantrolene-Saline	0.933508	±	0.0779946	3
			Dantrolene-PCP	1.12616	±	0.139263	4				Dantrolene-PCP	0.881101	±	0.0910085	3
